# Supplementary material for: Global Expansion of Linezolid-Resistant Coagulase-Negative Staphylococci
Source: Front Microbiol. 2021 Sep 13;12:661798. doi: 10.3389/fmicb.2021.661798 (PMC8473885; doi:10.3389/fmicb.2021.661798)
Supplement: Supplementary Table 1 — Quality of sequence data. [file Table_1.XLSX]

## Sheet: Лист1
Isolate	Species	NCBI SRA	NCBI BioProject	NCBI BioSample	nContigs (Total)	nContigs (>1000bp)	nContigs (>50 000bp)	N50 (bp)	Coverage (x)	Largest contig (bp)	nPE reads	Average PE read length (raw, untrimmed), bp	Genome length	%GC
CNS144	S.epidermidis	SRX2765618	PRJNA384130	SAMN06829248	66	58	19	85032	110.9456	255891	846052	214.182567975	2497187	31.96
CNS171	S.hominis	SRX2765617	PRJNA384130	SAMN06829249	389	225	4	20295	98.632	76830	724778	212.573567354	2384490	31.53
CNS172	S.epidermidis	SRX2765616	PRJNA384130	SAMN06829250	107	81	24	72151	193.9072	166461	1474095	232.771248122	2739891	32.09
CNS173	S.hominis	SRX2765615	PRJNA384130	SAMN06829251	448	157	10	28271	109.0624	116134	825513	207.194439094	2382526	31.47
CNS175	S.hominis	SRX2765614	PRJNA384130	SAMN06829252	284	150	10	30120	101.2784	147592	748210	212.326281392	2374483	31.49
CNS178	S.epidermidis	SRX2765613	PRJNA384130	SAMN06829253	119	94	19	67905	197.2928	166942	1565219	222.869151218	2729288	32.09
CNS179	S.hominis	SRX2765612	PRJNA384130	SAMN06829254	314	126	13	35125	100.496	139262	731085	212.993056895	2380164	31.47
CNS180	S.epidermidis	SRX2765611	PRJNA384130	SAMN06829255	169	147	17	41018	199.4544	97576	1683748	209.942296591	2719008	32.11
CNS181	S.hominis	SRX2765610	PRJNA384130	SAMN06829256	475	208	4	21883	106.28	75983	783327	209.009660078	2370639	31.55
CNS182	S.hominis	SRX2765609	PRJNA384130	SAMN06829257	556	259	2	16167	105.76	60805	791579	206.682758133	2385835	31.56
CNS183	S.epidermidis	SRX2765608	PRJNA384130	SAMN06829258	145	120	16	42142	88.1728	176422	716744	213.801902771	2725735	32.1
CNS184	S.epidermidis	SRX2765607	PRJNA384130	SAMN06829259	118	104	18	47744	93.8224	119471	771364	211.665913888	2724449	32.09
CNS185	S.epidermidis	SRX2765606	PRJNA384130	SAMN06829260	85	69	19	81105	88.9544	189904	710357	218.226198939	2729830	32.08
CNS186	S.hominis	SRX2765605	PRJNA384130	SAMN06829261	284	91	15	51468	113.4288	219449	886287	199.355105062	2390852	31.44
CNS187	S.epidermidis	SRX2765604	PRJNA384130	SAMN06829262	582	426	1	9018	79.78984	56939	755191	184.273532126	2674299	32.68
CNS188	S.epidermidis	SRX2765603	PRJNA384130	SAMN06829263	587	439	1	8396	85.816	50311	740524	201.387863189	2668279	32.65
CNS189	S.epidermidis	SRX2765602	PRJNA384130	SAMN06829264	170	150	14	30899	93.4024	134598	814561	200.935654911	2712497	32.13
CNS190	S.epidermidis	SRX2765601	PRJNA384130	SAMN06829265	188	159	5	30090	86.9056	100459	734854	205.978602552	2712056	32.13
CNS191	S.epidermidis	SRX2765600	PRJNA384130	SAMN06829266	380	332	2	12050	97.9632	69081	907674	187.988832995	2672612	32.22
CNS200	S.haemolyticus	SRX5234988	PRJNA384130	SAMN10717544	600	186	8	27606	123.24	80088	1519029	210.590558837	2501881	32.84
CNS201	S.hominis	SRX5234987	PRJNA384130	SAMN10717545	591	92	16	60411	172.2144	206574	1548605	175.375556065	2441864	31.4
CNS202	S.epidermidis	SRX5234990	PRJNA384130	SAMN10717546	106	91	20	55759	145.8856	133575	1250177	204.246207537	2718952	32.06
CNS203	S.epidermidis	SRX5234989	PRJNA384130	SAMN10717547	78	63	21	82352	139.1016	269955	1150258	213.827364817	2688527	31.92
CNS204	S.epidermidis	SRX5234992	PRJNA384130	SAMN10717548	107	89	19	60844	173.168	176315	1583858	191.613405368	2678642	31.93
CNS205	S.epidermidis	SRX5234991	PRJNA384130	SAMN10717549	244	159	16	40541	139.1272	122483	1132269	213.44383446	2795449	32.35
CNS206	S.epidermidis	SRX5234994	PRJNA384130	SAMN10717550	96	79	21	81216	124.4624	197882	1140734	218.246366813	2685904	31.93
CNS207	S.epidermidis	SRX5234993	PRJNA384130	SAMN10717551	91	78	19	75914	136.972	311710	1227632	197.12137595	2713297	32.06
CNS208	S.epidermidis	SRX5234996	PRJNA384130	SAMN10717552	88	69	20	82788	182.9032	189804	1504904	214.994294653	2742637	32.05
CNS209	S.epidermidis	SRX5234995	PRJNA384130	SAMN10717553	267	187	7	26507	134.5408	81001	1074654	218.554668759	2744088	32.33
CNS210	S.epidermidis	SRX5235000	PRJNA384130	SAMN10717554	142	122	17	40602	134.6296	102513	1163711	201.905733468	2713351	32.09
CNS211	S.hominis	SRX5234999	PRJNA384130	SAMN10717555	576	193	6	25815	177.0608	88519	1390441	203.872902914	2430984	31.45
CNS212	S.epidermidis	SRX5235002	PRJNA384130	SAMN10717556	56	42	17	156607	156.0616	385015	1050478	263.178357852	2734478	32.05
CNS213	S.epidermidis	SRX5235001	PRJNA384130	SAMN10717557	70	44	18	126609	158.8968	385015	1079650	263.009347474	2746554	32.08
CNS216	S.epidermidis	SRX5235004	PRJNA384130	SAMN10717558	126	104	17	43233	94.7632	119818	638325	269.76212901	2676636	31.98
CNS221	S.hominis	SRX5235003	PRJNA384130	SAMN10717559	300	111	13	38052	117.264	122308	787133	238.914090757	2416193	31.52
CNS222	S.epidermidis	SRX5235006	PRJNA384130	SAMN10717560	332	281	4	17596	68.99456	75881	511106	238.441248978	2700065	32.24
CNS223	S.hominis	SRX5235005	PRJNA384130	SAMN10717561	550	354	1	10149	147.4408	74431	1061459	214.489350978	2337750	31.76
CNS228	S.epidermidis	SRX5234998	PRJNA384130	SAMN10717562	406	346	2	11388	95.5008	50872	697851	228.598179267	2619360	32.17
CNS235	S.epidermidis	SRX5234997	PRJNA384130	SAMN10717563	240	195	6	25238	100.6672	76956	693237	247.113653772	2710678	31.99
CNS238	S.hominis	SRX5234980	PRJNA384130	SAMN10717564	229	164	8	30254	98.8904	85161	593665	264.650075379	2415158	31.52
CNS239	S.hominis	SRX5234981	PRJNA384130	SAMN10717565	634	166	6	27898	116.7992	90537	767323	242.312979019	2453286	31.45
CNS241	S.hominis	SRX5234982	PRJNA384130	SAMN10717566	284	136	13	36479	127.5304	126807	787387	257.612266903	2454675	31.43
CNS242	S.hominis	SRX5234983	PRJNA384130	SAMN10717567	265	109	13	41895	118.7232	212090	741782	257.003776042	2437987	31.4
CNS243	S.epidermidis	SRX5234984	PRJNA384130	SAMN10717568	97	77	22	74000	124.896	166693	819429	261.33885059	2730810	31.88
CNS244	S.epidermidis	SRX5234985	PRJNA384130	SAMN10717569	119	85	20	69487	97.7272	185080	624648	266.531681843	2736628	31.94
CNS245	S.hominis	SRX5234986	PRJNA384130	SAMN10717570	674	237	3	18227	129.0312	74670	877413	233.739161603	2424996	31.52
SA0658	S.epidermidis	SRX2765619	PRJNA384130	SAMN06829247	58	50	21	93697	104.556	198275	839746	202.384063753	2496875	31.96
