# Supplementary material for: Global Expansion of Linezolid-Resistant Coagulase-Negative Staphylococci
Source: Front Microbiol. 2021 Sep 13;12:661798. doi: 10.3389/fmicb.2021.661798 (PMC8473885; doi:10.3389/fmicb.2021.661798)
Supplement: Supplementary Table 2 — Genomes included in the study. [file Table_2.XLSX]

## Sheet: PATRIC
Genome Name	Strain	MLST, ST	BioProject Accession	BioSample Accession	Assembly Accession	GenBank Accessions	Collection year	Isolation Country	Host Name or Source	Linezolid Resistance
Staphylococcus epidermidis	LRKNS080	ND	PRJNA314440	SAMN04940127	GCF_001658655.1	LXRP00000000	2014	Germany	Human, Homo sapiens	Yes
Staphylococcus epidermidis	Scl31	153	PRJNA207995	SAMN02470525	GCA_000418085.2	ATDD00000000	2012	Germany	Mouse, Mus musculus	No
Staphylococcus epidermidis	Scl25	153	PRJNA207994	SAMN02470524	GCA_000418065.2	ATDC00000000	2012	Germany	Mouse, Mus musculus	No
Staphylococcus epidermidis	KEB09	59	PRJNA319645	SAMN05173251	GCF_001658605.1	LYQF00000000	2014	Germany	Human, Homo sapiens	No
Staphylococcus epidermidis	VCU105	73	PRJNA53739	SAMN00116831	GCA_000221685.2	AFTZ00000000	2000	ND	Human, Homo sapiens	No
Staphylococcus epidermidis	JCM 2414	5	PRJDB677	SAMD00000465	GCF_001310935.1	BAZV01000000	ND	ND	ND	No
Staphylococcus epidermidis	978_SEPI	218	PRJNA267549	SAMN03198198	GCF_001076045.1	JULG01000000	ND	United States	Human, Homo sapiens	No
Staphylococcus epidermidis	LRKNS081	ND	PRJNA314440	SAMN04940133	GCF_001658625.1	LXRQ00000000	2014	Germany	Human, Homo sapiens	Yes
Staphylococcus epidermidis	949_S8	ND	PRJNA274731	SAMN03339004	GCA_000934225.1	CP010942	2012	South Africa	Human, Homo sapiens	No
Staphylococcus epidermidis	ET-024	35	PRJNA241149	SAMN02688504	GCF_000685135.1	JGVL01000000	2010	Belgium	Human, Homo sapiens	No
Staphylococcus epidermidis	UBA4169	8	PRJNA348753	SAMN06451752	GCA_002380435.1	DFVD01000000	ND	United States	Terrestrial metagenome	No
Staphylococcus epidermidis	SNUC 1209	57	PRJNA342349	SAMN06172985	GCA_003035345.1	PYZC01000000	2008	Canada	Bos taurus	No
Staphylococcus epidermidis	SNUC 4029	59	PRJNA342349	SAMN06172999	GCA_003035685.1	PYYS01000000	2008	Canada	Bos taurus	No
Staphylococcus epidermidis	NIHLM020	7	PRJNA62375	SAMN00993291	GCA_000276265.1	AKGW00000000	2008	United States	Human, Homo sapiens	No
Staphylococcus epidermidis	VCU081	1	PRJNA53735	SAMN00117450	GCA_000245695.2	AHLU00000000	2000	ND	ND	No
Staphylococcus epidermidis	Qt1p44	5	PRJNA319644	SAMN05150063	GCF_001658525.1	LYQE00000000	2014	Germany	Human, Homo sapiens	No
Staphylococcus epidermidis	SNUC 5038	100	PRJNA342349	SAMN06173001	GCA_003035645.1	PYYR01000000	2008	Canada	Bos taurus	No
Staphylococcus epidermidis	VCU109	ND	PRJNA53741	SAMN00116832	GCA_000221665.2	AFUA00000000	2000	ND	Human, Homo sapiens	No
Staphylococcus epidermidis	916_SEPI	130	PRJNA267549	SAMN03198127	GCF_001075255.1	JUNZ01000000	ND	United States	Human, Homo sapiens	No
Staphylococcus epidermidis	ACEF09	89	PRJNA319642	SAMN04962889	GCF_001658965.1	LYSA00000000	2014	Germany	Human, Homo sapiens	No
Staphylococcus epidermidis	MTCC 3382	5	PRJNA293017	SAMN03996083	GCF_001412455.1	LILE01000000	1976	Czechoslovakia	Human, Homo sapiens	No
Staphylococcus epidermidis	NIHLM067	333	PRJNA62353	SAMN00993237	GCA_000276465.1	AKGM00000000	2008	United States	Human, Homo sapiens	No
Staphylococcus epidermidis	917_2_SEPI	130	PRJNA267549	SAMN03198128	GCF_001075295.1	JUNY01000000	ND	United States	Human, Homo sapiens	No
Staphylococcus epidermidis	M26	59	PRJNA319645	SAMN05194380	GCF_001659515.1	LYWH00000000	2004	Germany	Bos taurus	No
Staphylococcus epidermidis	695_SEPI	487	PRJNA267549	SAMN03197899	GCF_001073995.1	JUWT01000000	ND	United States	Human, Homo sapiens	No
Staphylococcus epidermidis	DAR5153	ND	PRJNA308322	SAMN07444330	GCA_002908545.1	NQHO01000000	2012	United States	Human, Homo sapiens	No
Staphylococcus epidermidis	237_SEPI	5	PRJNA267549	SAMN03197426	GCF_001071895.1	JVOY01000000	ND	United States	Human, Homo sapiens	No
Staphylococcus epidermidis	8400	114	PRJNA238030	SAMN02640611	GCF_000705035.1	JMIF01000000	1990	Germany	Human, Homo sapiens	No
Staphylococcus epidermidis	643_SEPI	631	PRJNA267549	SAMN03197844	GCF_001073675.1	JUYW01000000	ND	United States	Human, Homo sapiens	No
Staphylococcus epidermidis	DAR1301	2	PRJNA308322	SAMN07444314	GCA_002908885.1	NQHY01000000	2007	United States	Human, Homo sapiens	No
Staphylococcus epidermidis	SNUC 2569	100	PRJNA342349	SAMN06172996	GCA_003035205.1	PYYU01000000	2007	Canada	Bos taurus	No
Staphylococcus epidermidis	I4	7	PRJEB21503	SAMEA104168468	GCA_900205815.1	OANX01000000	2012	Denmark	Human, Homo sapiens	No
Staphylococcus epidermidis	NIH05003	7	PRJNA86761	SAMN00993648	GCA_000276025.1	AKHI00000000	2005	United States	Human, Homo sapiens	No
Staphylococcus epidermidis	LRKNS014	2	PRJNA314440	SAMN04542849	GCF_001622575.1	LWAT00000000	2012	Germany	Human, Homo sapiens	Yes
Staphylococcus epidermidis	KED12	5	PRJNA319644	SAMN05150058	GCF_001658535.1	LYQA00000000	2014	Germany	Human, Homo sapiens	No
Staphylococcus epidermidis	M25	59	PRJNA319645	SAMN05194378	GCF_001659475.1	LYWF00000000	2004	Germany	Bos taurus	No
Staphylococcus epidermidis	SNUC 75	100	PRJNA342349	SAMN06172981	GCA_003035405.1	PYZF01000000	2007	Canada	Bos taurus	No
Staphylococcus epidermidis	VCU050	ND	PRJNA53727	SAMN00116878	GCA_000627055.1	JHQC00000000	2000	ND	ND	No
Staphylococcus epidermidis	M01	59	PRJNA319645	SAMN05194377	GCF_001659505.1	LYWE00000000	2003	Germany	Bos taurus	No
Staphylococcus epidermidis	AU12-03	59	PRJNA171207	SAMN01103171	GCA_000308395.1	AMCS00000000	ND	Australia	Human, Homo sapiens	No
Staphylococcus epidermidis	1311_SEPI	17	PRJNA267549	SAMN03197288	GCF_001070535.1	JVUG01000000	ND	United States	Human, Homo sapiens	No
Staphylococcus epidermidis	0123W_32_35	20	PRJNA327106	SAMN05509311	GCA_001914135.1	MKYC00000000	2013	United States	Human, Homo sapiens	No
Staphylococcus epidermidis	ABKWQ	22	PRJNA303006	SAMN04287039	GCA_002221945.1	LYLQ00000000	2015	United States	Human, Homo sapiens	No
Staphylococcus epidermidis	E13A	ND	PRJNA156777	SAMN02436406	GCA_000443975.1	AURC00000000	ND	ND	ND	No
Staphylococcus epidermidis	73_SEPI	16	PRJNA267549	SAMN03197934	GCF_001074075.1	JUVK01000000	ND	United States	Human, Homo sapiens	No
Staphylococcus epidermidis	917_SEPI	130	PRJNA267549	SAMN03198129	GCF_001075635.1	JUNX01000000	ND	United States	Human, Homo sapiens	No
Staphylococcus epidermidis	161_SEPI	487	PRJNA267549	SAMN03197353	GCF_001071495.1	JVRT01000000	ND	United States	Human, Homo sapiens	No
Staphylococcus epidermidis	818_SEPI	73	PRJNA267549	SAMN03198032	GCF_001075095.1	JURQ01000000	ND	United States	Human, Homo sapiens	No
Staphylococcus epidermidis	314_SEPI	16	PRJNA267549	SAMN03197504	GCF_001072245.1	JVLY01000000	ND	United States	Human, Homo sapiens	No
Staphylococcus epidermidis	M22	10	PRJNA319645	SAMN05194379	GCF_001659545.1	LYWG00000000	2004	Germany	Bos taurus	No
Staphylococcus epidermidis	677_SEPI	218	PRJNA267549	SAMN03197879	GCF_001073875.1	JUXN01000000	ND	United States	Human, Homo sapiens	No
Staphylococcus epidermidis	248_SEPI	59	PRJNA267549	SAMN03197438	GCF_001071955.1	JVOM01000000	ND	United States	Human, Homo sapiens	No
Staphylococcus epidermidis	VCU127	136	PRJNA53769	SAMN00117463	GCA_000247165.2	AHLH00000000	2000	ND	ND	No
Staphylococcus epidermidis	SNUC 2538	ND	PRJNA342349	SAMN06172995	GCA_003035225.1	PYYV01000000	2007	Canada	Bos taurus	No
Staphylococcus epidermidis	ICE173	2	PRJNA308322	SAMN07444383	GCA_002907725.1	NQIF01000000	1998	Iceland	Human, Homo sapiens	No
Staphylococcus epidermidis	1457	86	PRJNA238030	SAMN02640609	GCF_000705075.1	JMID01000000	1990	Germany	Human, Homo sapiens	No
Staphylococcus epidermidis	ENVL300	2	PRJNA319642	SAMN05187218	GCF_001659225.1	LYVS00000000	2008	Germany	Human, Homo sapiens	No
Staphylococcus epidermidis	I6	487	PRJEB21503	SAMEA104168471	GCA_900205795.1	OAOB01000000	2013	Denmark	Human, Homo sapiens	No
Staphylococcus epidermidis	1306.rep1_SEPI	17	PRJNA267549	SAMN03197280	GCF_001070485.1	JVUO01000000	ND	United States	Human, Homo sapiens	No
Staphylococcus epidermidis	AU21	73	PRJNA304253	SAMN04296969	GCF_001469325.1	LNUN01000000	2013	Denmark	Human, Homo sapiens	No
Staphylococcus epidermidis	ICE146	2	PRJNA308322	SAMN07444381	GCA_002908155.1	NQIG01000000	1998	Iceland	Human, Homo sapiens	No
Staphylococcus epidermidis	1144_SEPI	130	PRJNA267549	SAMN03197100	GCF_001069275.1	JWBM01000000	ND	United States	Human, Homo sapiens	No
Staphylococcus epidermidis	VCU036	4	PRJNA53719	SAMN00138235	GCA_000697905.1	JHUA00000000	1970	ND	ND	No
Staphylococcus epidermidis	0514Y_32_9	59	PRJNA327106	SAMN05509323	GCA_001914145.1	MKYD00000000	2013	United States	Human, Homo sapiens	No
Staphylococcus epidermidis	154_SEPI	59	PRJNA267549	SAMN03197344	GCF_001070635.1	JVSC01000000	ND	United States	Human, Homo sapiens	No
Staphylococcus epidermidis	DAR1172	ND	PRJNA308322	SAMN07444312	GCA_002908925.1	NQIA01000000	2007	United States	Human, Homo sapiens	No
Staphylococcus epidermidis	VCU125	384	PRJNA53765	SAMN00116836	GCA_000247125.2	AHLF00000000	2000	ND	ND	No
Staphylococcus epidermidis	1306.rep2_SEPI	17	PRJNA267549	SAMN03197281	GCF_001070505.1	JVUN01000000	ND	United States	Human, Homo sapiens	No
Staphylococcus epidermidis	1296_SEPI	17	PRJNA267549	SAMN03197268	GCF_001069525.1	JVVA01000000	ND	United States	Human, Homo sapiens	No
Staphylococcus epidermidis	1289_SEPI	17	PRJNA267549	SAMN03197260	GCF_001068995.1	JVVI01000000	ND	United States	Human, Homo sapiens	No
Staphylococcus epidermidis	LRKNS077	2	PRJNA314440	SAMN04622481	GCF_001622525.1	LWCX00000000	2014	Germany	Human, Homo sapiens	Yes
Staphylococcus epidermidis	AU24	184	PRJNA303132	SAMN04286639	GCF_001457235.1	LNSW01000000	2013	Denmark	Human, Homo sapiens	No
Staphylococcus epidermidis	VCU123	73	PRJNA53763	SAMN00117447	GCA_000247105.2	AHLE00000000	1970	ND	ND	No
Staphylococcus epidermidis	PEI-B-P-06	626	PRJEB11503	SAMEA4470458	GCF_900108795.1	FUVD00000000	ND	ND	ND	No
Staphylococcus epidermidis	134_SEPI	59	PRJNA267549	SAMN03197321	GCF_001076265.1	JVSZ01000000	ND	United States	Human, Homo sapiens	No
Staphylococcus epidermidis	VCU028	1	PRJNA53717	SAMN00116866	GCA_000205405.2	AFEH00000000	1970	ND	Human, Homo sapiens	No
Staphylococcus epidermidis	SNUC 258	ND	PRJNA342349	SAMN06172983	GCA_003035385.1	PYZE01000000	2007	Canada	Bos taurus	No
Staphylococcus epidermidis	VCU117	23	PRJNA53753	SAMN00116890	GCA_000247025.2	AHLA00000000	2000	ND	ND	No
Staphylococcus epidermidis	SCH-13	7	PRJNA415995	SAMN07839766	GCA_002750015.1	PEJC01000000	2015	United States	Human, Homo sapiens	No
Staphylococcus epidermidis	971_SEPI	520	PRJNA267549	SAMN03198191	GCF_001075515.1	JULN01000000	ND	United States	Human, Homo sapiens	No
Staphylococcus epidermidis	VCU037	ND	PRJNA53721	SAMN00116868	GCA_000221705.2	AFTY00000000	2000	ND	Human, Homo sapiens	No
Staphylococcus epidermidis	VCU126	23	PRJNA53767	SAMN00116846	GCA_000247145.2	AHLG00000000	2000	ND	ND	No
Staphylococcus epidermidis	ICE25	2	PRJNA308322	SAMN07444385	GCA_002908115.1	NQGD01000000	1997	Iceland	Human, Homo sapiens	No
Staphylococcus epidermidis	1115_SEPI	88	PRJNA267549	SAMN03197069	GCF_001070245.1	JWCR01000000	ND	United States	Human, Homo sapiens	No
Staphylococcus epidermidis	236_SEPI	83	PRJNA267549	SAMN03197425	GCF_001071885.1	JVOZ01000000	ND	United States	Human, Homo sapiens	No
Staphylococcus epidermidis	849_SEPI	7	PRJNA267549	SAMN03198058	GCF_001075165.1	JUQQ01000000	ND	United States	Human, Homo sapiens	No
Staphylococcus epidermidis	1097_SEPI	5	PRJNA267549	SAMN03197059	GCF_001070155.1	JWDB01000000	ND	United States	Human, Homo sapiens	No
Staphylococcus epidermidis	654_SEPI	59	PRJNA267549	SAMN03197856	GCF_001074865.1	JUYK01000000	ND	United States	Human, Homo sapiens	No
Staphylococcus epidermidis	ENVL_032	5	PRJNA319644	SAMN05187231	GCF_001659425.1	LYWA00000000	2008	Germany	Human, Homo sapiens	No
Staphylococcus epidermidis	NCTC 11047	5	PRJNA339206	SAMN05978027	GCA_002901875.1	PPQG01000000	1963	United Kingdom	Human, Homo sapiens	No
Staphylococcus epidermidis	Mt1p16	5	PRJNA319644	SAMN05293479	GCF_001683645.1	MAJJ00000000	2014	Germany	Human, Homo sapiens	No
Staphylococcus epidermidis	I6	88	PRJEB21503	SAMEA104168469	GCA_900199525.1	FZQW01000000	2013	Denmark	Human, Homo sapiens	No
Staphylococcus epidermidis	393_SEPI	210	PRJNA267549	SAMN03197584	GCF_001072715.1	JVIW01000000	ND	United States	Human, Homo sapiens	No
Staphylococcus epidermidis	I6	88	PRJEB21503	SAMEA104168470	GCA_900205845.1	OANW01000000	2013	Denmark	Human, Homo sapiens	No
Staphylococcus epidermidis	899_SEPI	69	PRJNA267549	SAMN03198106	GCF_001075595.1	JUOU01000000	ND	United States	Human, Homo sapiens	No
Staphylococcus epidermidis	246_SEPI	35	PRJNA267549	SAMN03197436	GCF_001071935.1	JVOO01000000	ND	United States	Human, Homo sapiens	No
Staphylococcus epidermidis	838_SEPI	5	PRJNA267549	SAMN03198045	GCF_001074555.1	JURD01000000	ND	United States	Human, Homo sapiens	No
Staphylococcus epidermidis	196_SEPI	59	PRJNA267549	SAMN03197388	GCF_001071645.1	JVQK01000000	ND	United States	Human, Homo sapiens	No
Staphylococcus epidermidis	655_SEPI	59	PRJNA267549	SAMN03197857	GCF_001073795.1	JUYJ01000000	ND	United States	Human, Homo sapiens	No
Staphylococcus epidermidis	NIHLM070	334	PRJNA62351	SAMN00991854	GCA_000276485.1	AKGL00000000	2008	United States	Human, Homo sapiens	No
Staphylococcus epidermidis	AHKF08	59	PRJNA319645	SAMN05173253	GCF_001658465.1	LYQD00000000	2014	Germany	Human, Homo sapiens	No
Staphylococcus epidermidis	AEEG06	59	PRJNA319645	SAMN05173250	GCF_001658565.1	LYQC00000000	2014	Germany	Human, Homo sapiens	No
Staphylococcus epidermidis	125_SEPI	5	PRJNA267549	SAMN03197216	GCF_001070395.1	JVXA01000000	ND	United States	Human, Homo sapiens	No
Staphylococcus epidermidis	402_SEPI	210	PRJNA267549	SAMN03197592	GCF_001072775.1	JVIO01000000	ND	United States	Human, Homo sapiens	No
Staphylococcus epidermidis	M04	10	PRJNA319644	SAMN05190536	GCF_001659465.1	LYWC00000000	2003	Germany	Bos taurus	No
Staphylococcus epidermidis	ATCC 14990	5	PRJNA224116	SAMN06624123	GCA_002087975.1	NARC00000000	ND	ND	ND	No
Staphylococcus epidermidis	ENVH350	2	PRJNA319642	SAMN05187225	GCF_001659245.1	LYVU00000000	2004	Germany	Human, Homo sapiens	No
Staphylococcus epidermidis	SAM-3	23	PRJNA437720	SAMN08683515	GCA_003038655.1	PYFN01000000	2016	Portugal	Human, Homo sapiens	No
Staphylococcus epidermidis	C3	87	PRJEB21503	SAMEA104168464	GCA_900205825.1	OAOC01000000	2013	Denmark	Human, Homo sapiens	No
Staphylococcus epidermidis	644_SEPI	60	PRJNA267549	SAMN03197845	GCF_001073685.1	JUYV01000000	ND	United States	Human, Homo sapiens	No
Staphylococcus epidermidis	NIHLM018	20	PRJNA62379	SAMN00993287	GCA_000276225.1	AKGY00000000	2008	United States	Human, Homo sapiens	No
Staphylococcus epidermidis	919_SEPI	5	PRJNA267549	SAMN03198133	GCF_001075315.1	JUNT01000000	ND	United States	Human, Homo sapiens	No
Staphylococcus epidermidis	SNUC 2400	297	PRJNA342349	SAMN06172992	GCA_003035275.1	PYYY01000000	2007	Canada	Bos taurus	No
Staphylococcus epidermidis	ALKB06	2	PRJNA319642	SAMN04962397	GCF_001658885.1	LYRX00000000	2014	Germany	Human, Homo sapiens	No
Staphylococcus epidermidis	Bt1p3	5	PRJNA319644	SAMN05150049	GCF_001658455.1	LYPY00000000	2014	Germany	Human, Homo sapiens	No
Staphylococcus epidermidis	VCU057	8	PRJNA53729	SAMN00117470	GCA_000245655.2	AHKY00000000	1970	ND	ND	No
Staphylococcus epidermidis	NIHLM049	330	PRJNA62361	SAMN00993261	GCA_000276385.1	AKGQ00000000	2008	United States	Human, Homo sapiens	No
Staphylococcus epidermidis	972_SEPI	5	PRJNA267549	SAMN03198192	GCF_001075525.1	JULM01000000	ND	United States	Human, Homo sapiens	No
Staphylococcus epidermidis	MCO7	2	PRJNA308322	SAMN07444394	GCA_002907645.1	NQFW01000000	1997	Mexico	Human, Homo sapiens	No
Staphylococcus epidermidis	ZSC	81	PRJNA419115	SAMN08043159	GCA_002892285.1	PHHR01000000	2015	India	Groundwater	No
Staphylococcus epidermidis	920_SEPI	5	PRJNA267549	SAMN03198136	GCF_001075685.1	JUNR01000000	ND	United States	Human, Homo sapiens	No
Staphylococcus epidermidis	947_SEPI	22	PRJNA267549	SAMN03198167	GCF_001075805.1	JUML01000000	ND	United States	Human, Homo sapiens	No
Staphylococcus epidermidis	946_SEPI	22	PRJNA267549	SAMN03198166	GCF_001075795.1	JUMM01000000	ND	United States	Human, Homo sapiens	No
Staphylococcus epidermidis	VCU045	5	PRJNA53725	SAMN00116874	GCA_000205425.2	AFEI00000000	1970	ND	Human, Homo sapiens	No
Staphylococcus epidermidis	SNUC 29	ND	PRJNA342349	SAMN06172980	GCA_003035425.1	PYZG01000000	2007	Canada	Bos taurus	No
Staphylococcus epidermidis	ESP40	2	PRJNA308322	SAMN07444375	GCA_002907765.1	NQGI01000000	1997	Spain	Human, Homo sapiens	No
Staphylococcus epidermidis	504_SEPI	7	PRJNA267549	SAMN03197697	GCF_001071215.1	JVEN01000000	ND	United States	Human, Homo sapiens	No
Staphylococcus epidermidis	SCH-12	83	PRJNA415995	SAMN07839765	GCA_002750115.1	PEJB01000000	2015	United States	Human, Homo sapiens	No
Staphylococcus epidermidis	1067_SEPI	101	PRJNA267549	SAMN03197029	GCF_001068585.1	JWEF01000000	ND	United States	Human, Homo sapiens	No
Staphylococcus epidermidis	Y24	ND	PRJNA399602	SAMN07540349	GCA_002288605.1	NRSY00000000	2015	China	Bos taurus	No
Staphylococcus epidermidis	DAR4892	ND	PRJNA308322	SAMN07444327	GCA_002908595.1	NQHR01000000	2012	United States	Human, Homo sapiens	No
Staphylococcus epidermidis	DAR5982	2	PRJNA308322	SAMN07444348	GCA_002908795.1	NQHA01000000	2008	United States	Human, Homo sapiens	No
Staphylococcus epidermidis	597_SEPI	73	PRJNA267549	SAMN03197796	GCF_001073515.1	JVAS01000000	ND	United States	Human, Homo sapiens	No
Staphylococcus epidermidis	A1KF08	5	PRJNA319644	SAMN05150008	GCF_001658475.1	LYPX00000000	2014	Germany	Human, Homo sapiens	No
Staphylococcus epidermidis	ST14	184	PRJNA289935	SAMN03859970	GCF_001298115.1	LGJG01000000	2014	Belgium	Human, Homo sapiens	No
Staphylococcus epidermidis	SCH-11	101	PRJNA415995	SAMN07839764	GCA_002750095.1	PEJA01000000	2014	United States	Human, Homo sapiens	No
Staphylococcus epidermidis	1284_SEPI	184	PRJNA267549	SAMN03197255	GCF_001070415.1	JVVN01000000	ND	United States	Human, Homo sapiens	No
Staphylococcus epidermidis	NIH05005	2	PRJNA62389	SAMN00993293	GCA_000276125.1	AKHD00000000	2005	United States	Human, Homo sapiens	No
Staphylococcus epidermidis	1029_SEPI	130	PRJNA267549	SAMN03196993	GCF_001069995.1	JWFP01000000	ND	United States	Human, Homo sapiens	No
Staphylococcus epidermidis	SNUC 291	2	PRJNA342349	SAMN06172984	GCA_003035365.1	PYZD01000000	2008	Canada	Bos taurus	No
Staphylococcus epidermidis	NIHLM021	327	PRJNA62373	SAMN00993238	GCA_000276285.1	AKGV00000000	2008	United States	Human, Homo sapiens	No
Staphylococcus epidermidis	NIHLM088	184	PRJNA62347	SAMN00991848	GCA_000276525.1	AKGJ00000000	2008	United States	Human, Homo sapiens	No
Staphylococcus epidermidis	MIT 14-1777-C6	351	PRJNA412393	SAMN07710845	GCA_002417645.1	NXMC01000000	2014	United States	Human, Homo sapiens	No
Staphylococcus epidermidis	ENVH113	2	PRJNA319642	SAMN05187224	GCF_001659315.1	LYVT00000000	2004	Germany	Human, Homo sapiens	No
Staphylococcus epidermidis	NIH04003	430	PRJNA86759	SAMN00993757	GCA_000276005.1	AKHJ00000000	2004	United States	Human, Homo sapiens	No
Staphylococcus epidermidis	ICE181	2	PRJNA308322	SAMN07444384	GCA_002908135.1	NQGE01000000	1998	Iceland	Human, Homo sapiens	No
Staphylococcus epidermidis	1321_SEPI	59	PRJNA267549	SAMN03197300	GCF_001076185.1	JVTV01000000	ND	United States	Human, Homo sapiens	No
Staphylococcus epidermidis	312_SEPI	297	PRJNA267549	SAMN03197502	GCF_001072235.1	JVMA01000000	ND	United States	Human, Homo sapiens	No
Staphylococcus epidermidis	LRKNS057	2	PRJNA314440	SAMN04605741	GCF_001622835.1	LWBG00000000	2013	Germany	Human, Homo sapiens	Yes
Staphylococcus epidermidis	705_SEPI	ND	PRJNA267549	SAMN03197910	GCF_001074005.1	JUWI01000000	ND	United States	Human, Homo sapiens	No
Staphylococcus epidermidis	1142_SEPI	69	PRJNA267549	SAMN03197098	GCF_001070315.1	JWBO01000000	ND	United States	Human, Homo sapiens	No
Staphylococcus epidermidis	LRKNS062	2	PRJNA314440	SAMN04606870	GCF_001622445.1	LWBW00000000	2013	Germany	Human, Homo sapiens	Yes
Staphylococcus epidermidis	590_SEPI	73	PRJNA267549	SAMN03197792	GCF_001071395.1	JVAW01000000	ND	United States	Human, Homo sapiens	No
Staphylococcus epidermidis	VCU111	327	PRJNA53745	SAMN00117446	GCA_000697805.1	JHUB00000000	2000	ND	ND	No
Staphylococcus epidermidis	SCH-18	5	PRJNA415995	SAMN07839771	GCA_002750285.1	PEJH01000000	2016	United States	Human, Homo sapiens	No
Staphylococcus epidermidis	1028_SEPI	2	PRJNA267549	SAMN03196992	GCF_001069965.1	JWFQ01000000	ND	United States	Human, Homo sapiens	No
Staphylococcus epidermidis	1143_SEPI	2	PRJNA267549	SAMN03197099	GCF_001069245.1	JWBN01000000	ND	United States	Human, Homo sapiens	No
Staphylococcus epidermidis	AU23	73	PRJNA304324	SAMN04299194	GCF_001469315.1	LNUS01000000	2013	Denmark	Human, Homo sapiens	No
Staphylococcus epidermidis	938_SEPI	59	PRJNA267549	SAMN03198157	GCF_001075775.1	JUMV01000000	ND	United States	Human, Homo sapiens	No
Staphylococcus epidermidis	HUR103	2	PRJNA308322	SAMN07444378	GCA_002908185.1	NQGG01000000	1997	Hungary	Human, Homo sapiens	No
Staphylococcus epidermidis	MEX104	2	PRJNA308322	SAMN07444395	GCA_002908015.1	NQFV01000000	1996	Mexico	Human, Homo sapiens	No
Staphylococcus epidermidis	1204_SEPI	2	PRJNA267549	SAMN03197166	GCF_001068785.1	JVYY01000000	ND	United States	Human, Homo sapiens	No
Staphylococcus epidermidis	NIH051475	89	PRJNA86755	SAMN00993392	GCA_000275965.1	AKHL00000000	2005	United States	Human, Homo sapiens	No
Staphylococcus epidermidis	JAP25	2	PRJNA308322	SAMN07444391	GCA_002908075.1	NQFZ01000000	1998	Japan	Human, Homo sapiens	No
Staphylococcus epidermidis	NIH08001	5	PRJNA86765	SAMN00993450	GCA_000276065.1	AKHG00000000	2008	United States	Human, Homo sapiens	No
Staphylococcus epidermidis	URU91	2	PRJNA308322	SAMN07444403	GCA_002907505.1	NQFQ01000000	1997	Uruguay	Human, Homo sapiens	No
Staphylococcus epidermidis	686_SEPI	2	PRJNA267549	SAMN03197889	GCF_001073935.1	JUXD01000000	ND	United States	Human, Homo sapiens	No
Staphylococcus epidermidis	935_SEPI	5	PRJNA267549	SAMN03198154	GCF_001075405.1	JUMY01000000	ND	United States	Human, Homo sapiens	No
Staphylococcus epidermidis	934_SEPI	5	PRJNA267549	SAMN03198153	GCF_001075395.1	JUMZ01000000	ND	United States	Human, Homo sapiens	No
Staphylococcus epidermidis	94_SEPI	69	PRJNA267549	SAMN03198159	GCF_001075435.1	JUMT01000000	ND	United States	Human, Homo sapiens	No
Staphylococcus epidermidis	SNUC 1357	100	PRJNA342349	SAMN06172987	GCA_003035325.1	PYZA01000000	2007	Canada	Bos taurus	No
Staphylococcus epidermidis	XE_C06	5	PRJNA319644	SAMN05150064	GCF_001658555.1	LYQB00000000	2014	Germany	Human, Homo sapiens	No
Staphylococcus epidermidis	ICE91	2	PRJNA308322	SAMN07444387	GCA_002908055.1	NQIE01000000	1997	Iceland	Human, Homo sapiens	No
Staphylococcus epidermidis	CV94	2	PRJNA308322	SAMN07444366	GCA_002907865.1	NQGQ01000000	1997	Cape Verde	Human, Homo sapiens	No
Staphylococcus epidermidis	91_SEPI	69	PRJNA267549	SAMN03198117	GCF_001075605.1	JUOJ01000000	ND	United States	Human, Homo sapiens	No
Staphylococcus epidermidis	1057	ND	PRJNA238030	SAMN02640610	GCF_000705055.1	JMIE01000000	1990	Germany	Human, Homo sapiens	No
Staphylococcus epidermidis	GTH12	ND	PRJNA434386	SAMN08555375	GCA_003119275.1	CP028282	2017	Brazil	Human, Homo sapiens	No
Staphylococcus epidermidis	551_SEPI	2	PRJNA267549	SAMN03197750	GCF_001073295.1	JVCM01000000	ND	United States	Human, Homo sapiens	No
Staphylococcus epidermidis	ENVH144	5	PRJNA319644	SAMN05187232	GCF_001659255.1	LYWB00000000	2004	Germany	Human, Homo sapiens	No
Staphylococcus epidermidis	1188_SEPI	5	PRJNA267549	SAMN03197147	GCF_001069375.1	JVZR01000000	ND	United States	Human, Homo sapiens	No
Staphylococcus epidermidis	SNUC 2473	59	PRJNA342349	SAMN06172994	GCA_003035245.1	PYYW01000000	2007	Canada	Bos taurus	No
Staphylococcus epidermidis	ICE34	2	PRJNA308322	SAMN07444386	GCA_002907705.1	NQGC01000000	1997	Iceland	Human, Homo sapiens	No
Staphylococcus epidermidis	Lt3p20	2	PRJNA319642	SAMN04962399	GCF_001658905.1	LYRY00000000	2014	Germany	Human, Homo sapiens	No
Staphylococcus epidermidis	ENVL_287	5	PRJNA319644	SAMN05187229	GCF_001659355.1	LYVY00000000	2008	Germany	Human, Homo sapiens	No
Staphylococcus epidermidis	384_SEPI	2	PRJNA267549	SAMN03197575	GCF_001072685.1	JVJF01000000	ND	United States	Human, Homo sapiens	No
Staphylococcus epidermidis	C7	5	PRJEB21503	SAMEA104168467	GCA_900199615.1	FZRF01000000	2013	Denmark	Human, Homo sapiens	No
Staphylococcus epidermidis	ENVP605	2	PRJNA319642	SAMN05187217	GCF_001659305.1	LYVV00000000	2008	Poland	Human, Homo sapiens	No
Staphylococcus epidermidis	DAR5910	2	PRJNA308322	SAMN07444339	GCA_002908455.1	NQHI01000000	2013	United States	Human, Homo sapiens	No
Staphylococcus epidermidis	178_SEPI	35	PRJNA267549	SAMN03197368	GCF_001071635.1	JVRE01000000	ND	United States	Human, Homo sapiens	No
Staphylococcus epidermidis	SK135	57	PRJNA34077	SAMN00008358	GCA_000177115.1	ADEY00000000	ND	ND	Human, Homo sapiens	No
Staphylococcus epidermidis	VCU014	2	PRJNA53715	SAMN00116879	GCA_000626815.1	JHQB00000000	2000	ND	ND	No
Staphylococcus epidermidis	MEX54	2	PRJNA308322	SAMN07444399	GCA_002907995.1	NQFS01000000	1996	Mexico	Human, Homo sapiens	No
Staphylococcus epidermidis	BUG123	ND	PRJNA308322	SAMN07444365	GCA_002907885.1	NQGR01000000	1998	Mexico	Human, Homo sapiens	No
Staphylococcus epidermidis	Ae-e06	2	PRJNA319642	SAMN04962390	GCF_001658895.1	LYRW00000000	2014	Germany	Human, Homo sapiens	No
Staphylococcus epidermidis	998_SEPI	83	PRJNA267549	SAMN03198220	GCF_001075575.1	JUKK01000000	ND	United States	Human, Homo sapiens	No
Staphylococcus epidermidis	NIHLM039	73	PRJNA62365	SAMN00993248	GCA_000276345.1	AKGS00000000	2008	United States	Human, Homo sapiens	No
Staphylococcus epidermidis	1024_SEPI	2	PRJNA267549	SAMN03196988	GCF_001069955.1	JWFU01000000	ND	United States	Human, Homo sapiens	No
Staphylococcus epidermidis	DAR5909	2	PRJNA308322	SAMN07444338	GCA_002908475.1	NQHJ01000000	2013	United States	Human, Homo sapiens	No
Staphylococcus epidermidis	477_SEPI	5	PRJNA267549	SAMN03197669	GCF_001076495.1	JVFP01000000	ND	United States	Human, Homo sapiens	No
Staphylococcus epidermidis	1129_SEPI	2	PRJNA267549	SAMN03197083	GCF_001070255.1	JWCD01000000	ND	United States	Human, Homo sapiens	No
Staphylococcus epidermidis	DEN167	2	PRJNA308322	SAMN07444371	GCA_002908235.1	NQGL01000000	1998	Denmark	ND	No
Staphylococcus epidermidis	M0026	5	PRJNA216172	SAMN02325127	GCA_000551165.1	JBVX00000000	2003	United States	Human, Homo sapiens	No
Staphylococcus epidermidis	FDAARGOS_161	20	PRJNA231221	SAMN03996306	GCA_002954055.1	CP014132,CP014130,CP014131	2014	United States	Human, Homo sapiens	No
Staphylococcus epidermidis	180_SEPI	2	PRJNA267549	SAMN03197371	GCF_001071665.1	JVRB01000000	ND	United States	Human, Homo sapiens	No
Staphylococcus epidermidis	IS-K	130	PRJNA53817	SAMN00189683	GCA_000257965.1	AJJS00000000	2008	Iraq	ND	No
Staphylococcus epidermidis	M23864:W2(grey)	5	PRJNA34643	SAMN02299424	GCA_000164075.1	ADMU00000000	ND	ND	Human, Homo sapiens	No
Staphylococcus epidermidis	DAR5988	2	PRJNA308322	SAMN07444354	GCA_002908315.1	NQGX01000000	2010	United States	Human, Homo sapiens	No
Staphylococcus epidermidis	1130_SEPI	2	PRJNA267549	SAMN03197084	GCF_001069215.1	JWCC01000000	ND	United States	Human, Homo sapiens	No
Staphylococcus epidermidis	1249_SEPI	2	PRJNA267549	SAMN03197215	GCF_001068895.1	JVXB01000000	ND	United States	Human, Homo sapiens	No
Staphylococcus epidermidis	479_SEPI	16	PRJNA267549	SAMN03197671	GCF_001073115.1	JVFN01000000	ND	United States	Human, Homo sapiens	No
Staphylococcus epidermidis	1340_SEPI	327	PRJNA267549	SAMN03197322	GCF_001070565.1	JVSY01000000	ND	United States	Human, Homo sapiens	No
Staphylococcus epidermidis	749_SEPI	2	PRJNA267549	SAMN03197955	GCF_001074185.1	JUUP01000000	ND	United States	Human, Homo sapiens	No
Staphylococcus epidermidis	475_SEPI	5	PRJNA267549	SAMN03197667	GCF_001076465.1	JVFR01000000	ND	United States	Human, Homo sapiens	No
Staphylococcus epidermidis	270_SEPI	83	PRJNA267549	SAMN03197463	GCF_001072005.1	JVNN01000000	ND	United States	Human, Homo sapiens	No
Staphylococcus epidermidis	1226_SEPI	2	PRJNA267549	SAMN03197190	GCF_001068845.1	JVYA01000000	ND	United States	Human, Homo sapiens	No
Staphylococcus epidermidis	281_SEPI	83	PRJNA267549	SAMN03197475	GCF_001072055.1	JVNB01000000	ND	United States	Human, Homo sapiens	No
Staphylococcus epidermidis	Kt1p58	2	PRJNA319642	SAMN04962890	GCF_001658985.1	LYSB00000000	2014	Germany	Human, Homo sapiens	No
Staphylococcus epidermidis	59_SEPI	ND	PRJNA267549	SAMN03197791	GCF_001073485.1	JVAX01000000	ND	United States	Human, Homo sapiens	No
Staphylococcus epidermidis	ATCC 12228	8	PRJNA341407	SAMN05721775	GCF_001999745.1	MTFZ00000000	2016	United States	ND	No
Staphylococcus epidermidis	604_SEPI	2	PRJNA267549	SAMN03197804	GCF_001073535.1	JVAK01000000	ND	United States	Human, Homo sapiens	No
Staphylococcus epidermidis	ABKWR	ND	PRJNA303007	SAMN04287040	GCA_002221915.1	LYLX00000000	2015	United States	Human, Homo sapiens	No
Staphylococcus epidermidis	pK_B01	2	PRJNA319642	SAMN04962888	GCF_001658945.1	LYRZ00000000	2014	Germany	Human, Homo sapiens	No
Staphylococcus epidermidis	1337_SEPI	ND	PRJNA267549	SAMN03197318	GCF_001076235.1	JVTC01000000	ND	United States	Human, Homo sapiens	No
Staphylococcus epidermidis	1056_SEPI	5	PRJNA267549	SAMN03197020	GCF_001068545.1	JWEO01000000	ND	United States	Human, Homo sapiens	No
Staphylococcus epidermidis	URU81	2	PRJNA308322	SAMN07444402	GCA_002907545.1	NQIB01000000	1997	Mexico	Human, Homo sapiens	No
Staphylococcus epidermidis	IS-250	ND	PRJNA53813	SAMN02436581	GCA_000257945.1	AJJR00000000	2008	Iraq	ND	No
Staphylococcus epidermidis	SNUC 901.1	2	PRJNA342349	SAMN06173005	GCA_003035185.1	PYYQ01000000	2007	Canada	Bos taurus	No
Staphylococcus epidermidis	DAR5416	2	PRJNA308322	SAMN07444333	GCA_002908835.1	NQHM01000000	2012	United States	Human, Homo sapiens	No
Staphylococcus epidermidis	890_SEPI	2	PRJNA267549	SAMN03198097	GCF_001074875.1	JUPD01000000	ND	United States	Human, Homo sapiens	No
Staphylococcus epidermidis	VCU065	ND	PRJNA53731	SAMN00117455	GCA_000245675.2	AHKZ00000000	ND	ND	ND	No
Staphylococcus epidermidis	801_SEPI	2	PRJNA267549	SAMN03198015	GCF_001074495.1	JUSH01000000	ND	United States	Human, Homo sapiens	No
Staphylococcus epidermidis	596_SEPI	2	PRJNA267549	SAMN03197795	GCF_001071415.1	JVAT01000000	ND	United States	Human, Homo sapiens	No
Staphylococcus epidermidis	DAR2037	2	PRJNA308322	SAMN07444322	GCA_002908695.1	NQHW01000000	2007	United States	Human, Homo sapiens	No
Staphylococcus epidermidis	1032_SEPI	130	PRJNA267549	SAMN03196997	GCF_001070015.1	JWFL01000000	ND	United States	Human, Homo sapiens	No
Staphylococcus epidermidis	PR246B0	59	PRJNA412434	SAMN07714113	GCA_003086175.1	PCFD01000000	2016	South Africa	Pig, Sus scrofa	No
Staphylococcus epidermidis	DAR5991	2	PRJNA308322	SAMN07444357	GCA_002908745.1	NQGV01000000	2010	United States	Human, Homo sapiens	No
Staphylococcus epidermidis	1023_SEPI	2	PRJNA267549	SAMN03196987	GCF_001068495.1	JWFV01000000	ND	United States	Human, Homo sapiens	No
Staphylococcus epidermidis	87_SEPI	2	PRJNA267549	SAMN03198076	GCF_001074715.1	JUPY01000000	ND	United States	Human, Homo sapiens	No
Staphylococcus epidermidis	18_SEPI	ND	PRJNA267549	SAMN03197370	GCF_001070735.1	JVRC01000000	ND	United States	Human, Homo sapiens	No
Staphylococcus epidermidis	165_SEPI	5	PRJNA267549	SAMN03197357	GCF_001071565.1	JVRP01000000	ND	United States	Human, Homo sapiens	No
Staphylococcus epidermidis	656_SEPI	2	PRJNA267549	SAMN03197858	GCF_001074895.1	JUYI01000000	ND	United States	Human, Homo sapiens	No
Staphylococcus epidermidis	7759	73	PRJNA395369	SAMN07372730	GCA_002271435.1	NPDA00000000	ND	ND	Heroin substance	No
Staphylococcus epidermidis	520_SEPI	2	PRJNA267549	SAMN03197715	GCF_001073215.1	JVDV01000000	ND	United States	Human, Homo sapiens	No
Staphylococcus epidermidis	939_SEPI	ND	PRJNA267549	SAMN03198158	GCF_001075955.1	JUMU01000000	ND	United States	Human, Homo sapiens	No
Staphylococcus epidermidis	DAR5981	2	PRJNA308322	SAMN07444347	GCA_002908345.1	NQHB01000000	2007	United States	Human, Homo sapiens	No
Staphylococcus epidermidis	C10C	2	PRJNA246628	SAMN02996614	GCA_000763625.1	JQHC00000000	2012	Malaysia	Human, Homo sapiens	No
Staphylococcus epidermidis	ENVL_370	5	PRJNA319644	SAMN05187230	GCF_001659395.1	LYVZ00000000	2008	Germany	Housing complex	No
Staphylococcus epidermidis	897_SEPI	5	PRJNA267549	SAMN03198104	GCF_001075235.1	JUOW01000000	ND	United States	Human, Homo sapiens	No
Staphylococcus epidermidis	VCU120	22	PRJNA53757	SAMN00117466	GCA_000247065.2	AHLC00000000	2000	ND	ND	No
Staphylococcus epidermidis	819_SEPI	2	PRJNA267549	SAMN03198033	GCF_001075105.1	JURP01000000	ND	United States	Human, Homo sapiens	No
Staphylococcus epidermidis	DAR4900	2	PRJNA308322	SAMN07444329	GCA_002908575.1	NQHP01000000	2012	United States	ND	No
Staphylococcus epidermidis	162_SEPI	5	PRJNA267549	SAMN03197354	GCF_001071515.1	JVRS01000000	ND	United States	Human, Homo sapiens	No
Staphylococcus epidermidis	158_SEPI	ND	PRJNA267549	SAMN03197349	GCF_001070675.1	JVRX01000000	ND	United States	Human, Homo sapiens	No
Staphylococcus epidermidis	623_SEPI	2	PRJNA267549	SAMN03197823	GCF_001073595.1	JUZR01000000	ND	United States	Human, Homo sapiens	No
Staphylococcus epidermidis	634_SEPI	2	PRJNA267549	SAMN03197834	GCF_001071425.1	JUZG01000000	ND	United States	Human, Homo sapiens	No
Staphylococcus epidermidis	B45679-10	2	PRJNA374795	SAMN06335551	GCA_002156425.1	MVFV00000000	2010	Denmark	Human, Homo sapiens	No
Staphylococcus epidermidis	DAR4894	2	PRJNA308322	SAMN07444328	GCA_002908615.1	NQHQ01000000	2012	United States	ND	No
Staphylococcus epidermidis	652_SEPI	5	PRJNA267549	SAMN03197854	GCF_001073765.1	JUYM01000000	ND	United States	Human, Homo sapiens	No
Staphylococcus epidermidis	DEN112	2	PRJNA308322	SAMN07444367	GCA_002908265.1	NQGP01000000	1998	Denmark	ND	No
Staphylococcus epidermidis	DAR5908	2	PRJNA308322	SAMN07444337	GCA_002908495.1	NQHK01000000	2013	United States	Human, Homo sapiens	No
Staphylococcus epidermidis	160_SEPI	ND	PRJNA267549	SAMN03197352	GCF_001071485.1	JVRU01000000	ND	United States	Human, Homo sapiens	No
Staphylococcus epidermidis	DAR5907	2	PRJNA308322	SAMN07444336	GCA_002908515.1	NQHL01000000	2013	United States	Human, Homo sapiens	No
Staphylococcus epidermidis	1026_SEPI	2	PRJNA267549	SAMN03196990	GCF_001068505.1	JWFS01000000	ND	United States	Human, Homo sapiens	No
Staphylococcus epidermidis	795_SEPI	ND	PRJNA267549	SAMN03198008	GCF_001077065.1	JUSO01000000	ND	United States	Human, Homo sapiens	No
Staphylococcus epidermidis	AOKB02	5	PRJNA319644	SAMN05150050	GCF_001658445.1	LYPZ00000000	2014	Germany	Human, Homo sapiens	No
Staphylococcus epidermidis	563_SEPI	ND	PRJNA267549	SAMN03197763	GCF_001073395.1	JVBZ01000000	ND	United States	Human, Homo sapiens	No
Staphylococcus epidermidis	SCH-23	358	PRJNA415995	SAMN07839776	GCA_002752825.1	PEKJ01000000	2016	United States	Human, Homo sapiens	No
Staphylococcus epidermidis	1088_SEPI	2	PRJNA267549	SAMN03197050	GCF_001068635.1	JWDK01000000	ND	United States	Human, Homo sapiens	No
Staphylococcus epidermidis	764_SEPI	5	PRJNA267549	SAMN03197973	GCF_001075015.1	JUTX01000000	ND	United States	Human, Homo sapiens	No
Staphylococcus epidermidis	FDAARGOS_153	5	PRJNA231221	SAMN03996299	GCA_002944995.1	CP014119,CP014118,CP014120,CP014117,CP014116	2014	United States	Human, Homo sapiens	No
Staphylococcus epidermidis	760_SEPI	2	PRJNA267549	SAMN03197969	GCF_001077145.1	JUUB01000000	ND	United States	Human, Homo sapiens	No
Staphylococcus epidermidis	DAR5953	2	PRJNA308322	SAMN07444341	GCA_002908825.1	NQHG01000000	2013	United States	Human, Homo sapiens	No
Staphylococcus epidermidis	767_SEPI	2	PRJNA267549	SAMN03197976	GCF_001074315.1	JUTU01000000	ND	United States	Human, Homo sapiens	No
Staphylococcus epidermidis	LRKNS042	2	PRJNA314440	SAMN04605653	GCF_001622705.1	LWBA00000000	2013	Germany	Human, Homo sapiens	Yes
Staphylococcus epidermidis	DAR5954	2	PRJNA308322	SAMN07444342	GCA_002908435.1	NQHF01000000	2013	United States	Human, Homo sapiens	No
Staphylococcus epidermidis	DAR5955	2	PRJNA308322	SAMN07444343	GCA_002908415.1	NQHE01000000	2013	United States	Human, Homo sapiens	No
Staphylococcus epidermidis	DEN154	2	PRJNA308322	SAMN07444370	GCA_002907805.1	NQGM01000000	1998	Denmark	ND	No
Staphylococcus epidermidis	799_SEPI	2	PRJNA267549	SAMN03198011	GCF_001075065.1	JUSL01000000	ND	United States	Human, Homo sapiens	No
Staphylococcus epidermidis	365_SEPI	2	PRJNA267549	SAMN03197555	GCF_001072575.1	JVJZ01000000	ND	United States	Human, Homo sapiens	No
Staphylococcus epidermidis	642_SEPI	2	PRJNA267549	SAMN03197843	GCF_001073655.1	JUYX01000000	ND	United States	Human, Homo sapiens	No
Staphylococcus epidermidis	407_SEPI	ND	PRJNA267549	SAMN03197597	GCF_001072795.1	JVIJ01000000	ND	United States	Human, Homo sapiens	No
Staphylococcus epidermidis	DAR5959	2	PRJNA308322	SAMN07444345	GCA_002908355.1	NQHC01000000	2013	United States	Human, Homo sapiens	No
Staphylococcus epidermidis	ATCC 12228	8	PRJNA279	SAMN02603126	GCA_000007645.1	AE015929,AE015930,AE015931,AE015932,AE015933,AE015934,AE015935	ND	ND	ND	No
Staphylococcus epidermidis	DAR1186	ND	PRJNA308322	SAMN07444313	GCA_002908735.1	NQHZ01000000	2007	United States	Human, Homo sapiens	No
Staphylococcus epidermidis	DAR6049	2	PRJNA308322	SAMN07444361	GCA_002907945.1	NQGU01000000	1979	United States	Human, Homo sapiens	No
Staphylococcus epidermidis	AGT127	2	PRJNA308322	SAMN07444363	GCA_002907955.1	NQGT01000000	1998	Argentina	Human, Homo sapiens	No
Staphylococcus epidermidis	422.rep1_SEPI	2	PRJNA267549	SAMN03197614	GCF_001072875.1	JVHS01000000	ND	United States	Human, Homo sapiens	No
Staphylococcus epidermidis	AG42	73	PRJNA237256	SAMN02841207	GCA_000703025.1	JNLI00000000	ND	ND	Sheep rumen	No
Staphylococcus epidermidis	DAR5958	2	PRJNA308322	SAMN07444344	GCA_002908365.1	NQHD01000000	2013	United States	Human, Homo sapiens	No
Staphylococcus epidermidis	422.rep2_SEPI	2	PRJNA267549	SAMN03197615	GCF_001072885.1	JVHR01000000	ND	United States	Human, Homo sapiens	No
Staphylococcus epidermidis	SCH-9	2	PRJNA415995	SAMN07839762	GCA_002750335.1	PEIY01000000	2016	United States	Human, Homo sapiens	No
Staphylococcus epidermidis	LRKNS075	2	PRJNA314440	SAMN04622367	GCF_001622485.1	LWCV00000000	2014	Germany	Human, Homo sapiens	Yes
Staphylococcus epidermidis	585_SEPI	2	PRJNA267549	SAMN03197786	GCF_001073465.1	JVBC01000000	ND	United States	Human, Homo sapiens	No
Staphylococcus epidermidis	460_SEPI	16	PRJNA267549	SAMN03197654	GCF_001073075.1	JVGE01000000	ND	United States	Human, Homo sapiens	No
Staphylococcus epidermidis	LRKNS086	2	PRJNA314440	SAMN04942507	GCF_001658865.1	LXRW00000000	2014	Germany	Human, Homo sapiens	Yes
Staphylococcus epidermidis	SCH-2	2	PRJNA415995	SAMN07839755	GCA_002750215.1	PEIR01000000	2015	United States	Human, Homo sapiens	No
Staphylococcus epidermidis	1063_SEPI	2	PRJNA267549	SAMN03197027	GCF_001070075.1	JWEH01000000	ND	United States	Human, Homo sapiens	No
Staphylococcus epidermidis	VCU041	2	PRJNA53723	SAMN00117454	GCA_000245635.2	AHKX00000000	2000	ND	ND	No
Staphylococcus epidermidis	1191_SEPI	83	PRJNA267549	SAMN03197151	GCF_001076305.1	JVZN01000000	ND	United States	Human, Homo sapiens	No
Staphylococcus epidermidis	FDAARGOS_83	69	PRJNA231221	SAMN02934537	GCF_000783535.1	JTAY01000000	2013	United States	Human, Homo sapiens	No
Staphylococcus epidermidis	SCH-5	2	PRJNA415995	SAMN07839758	GCA_002750145.1	PEIU01000000	2015	United States	Human, Homo sapiens	No
Staphylococcus epidermidis	DAR5401	2	PRJNA308322	SAMN07444331	GCA_002908535.1	NQHN01000000	2012	United States	ND	No
Staphylococcus epidermidis	DEN121	2	PRJNA308322	SAMN07444368	GCA_002907845.1	NQGO01000000	1998	Denmark	Human, Homo sapiens	No
Staphylococcus epidermidis	NIHLM003	218	PRJNA62385	SAMN00993288	GCA_000276165.1	AKHB00000000	2008	United States	Human, Homo sapiens	No
Staphylococcus epidermidis	21_SEPI	2	PRJNA267549	SAMN03197402	GCF_001071795.1	JVPW01000000	ND	United States	Human, Homo sapiens	No
Staphylococcus epidermidis	386_SEPI	2	PRJNA267549	SAMN03197577	GCF_001071015.1	JVJD01000000	ND	United States	Human, Homo sapiens	No
Staphylococcus epidermidis	872_SEPI	2	PRJNA267549	SAMN03198079	GCF_001074755.1	JUPV01000000	ND	United States	Human, Homo sapiens	No
Staphylococcus epidermidis	535_SEPI	2	PRJNA267549	SAMN03197731	GCF_001073305.1	JVDF01000000	ND	United States	Human, Homo sapiens	No
Staphylococcus epidermidis	ERS1599555	2	PRJEB19953	SAMEA103910387	GCA_900169475.1	FWCG00000000	2014	Italy	Human, Homo sapiens	No
Staphylococcus epidermidis	921_SEPI	2	PRJNA267549	SAMN03198138	GCF_001075335.1	JUNP01000000	ND	United States	Human, Homo sapiens	No
Staphylococcus epidermidis	802_SEPI	ND	PRJNA267549	SAMN03198016	GCF_001074505.1	JUSG01000000	ND	United States	Human, Homo sapiens	No
Staphylococcus epidermidis	803_SEPI	ND	PRJNA267549	SAMN03198017	GCF_001075055.1	JUSF01000000	ND	United States	Human, Homo sapiens	No
Staphylococcus epidermidis	SCH-14	130	PRJNA415995	SAMN07839767	GCA_002750305.1	PEJD01000000	2015	United States	Human, Homo sapiens	No
Staphylococcus epidermidis	BCM-HMP0060	59	PRJNA31545	SAMN00001492	GCA_000159575.1	ACHE00000000	ND	ND	Human, Homo sapiens	No
Staphylococcus epidermidis	1062_SEPI	2	PRJNA267549	SAMN03197026	GCF_001068575.1	JWEI01000000	ND	United States	Human, Homo sapiens	No
Staphylococcus epidermidis	SCH-8	2	PRJNA415995	SAMN07839761	GCA_002750345.1	PEIX01000000	2016	United States	Human, Homo sapiens	No
Staphylococcus epidermidis	ITL638	2	PRJNA308322	SAMN07444390	GCA_002907685.1	NQGA01000000	1998	Italy	Human, Homo sapiens	No
Staphylococcus epidermidis	761_SEPI	2	PRJNA267549	SAMN03197970	GCF_001074955.1	JUUA01000000	ND	United States	Human, Homo sapiens	No
Staphylococcus epidermidis	DAR4891	2	PRJNA308322	SAMN07444326	GCA_002908645.1	NQHS01000000	2012	United States	Human, Homo sapiens	Yes
Staphylococcus epidermidis	DAR1888	2	PRJNA308322	SAMN07444317	GCA_002908715.1	NQHX01000000	2007	United States	Human, Homo sapiens	Yes
Staphylococcus epidermidis	SCH-4	2	PRJNA415995	SAMN07839757	GCA_002750175.1	PEIT01000000	2015	United States	Human, Homo sapiens	No
Staphylococcus epidermidis	1013_SEPI	2	PRJNA267549	SAMN03196975	GCF_001069845.1	JWGH01000000	ND	United States	Human, Homo sapiens	No
Staphylococcus epidermidis	NIH05001	2	PRJNA62391	SAMN00993295	GCA_000276105.1	AKHE00000000	2005	United States	Human, Homo sapiens	No
Staphylococcus epidermidis	PM221	184	PRJEB5186	SAMEA3139103	GCA_000751035.1	HG813242.1,HG813243.1,HG813246.1,HG813244.1,HG813245.1	ND	ND	ND	No
Staphylococcus epidermidis	1021.rep1_SEPI	2	PRJNA267549	SAMN03196984	GCF_001069925.1	JWFY01000000	ND	United States	Human, Homo sapiens	No
Staphylococcus epidermidis	FDAARGOS_157	20	PRJNA231221	SAMN03996302	GCF_001473265.1	LORL01000000	2014	United States	Human, Homo sapiens	No
Staphylococcus epidermidis	NIH06004	5	PRJNA86763	SAMN00993391	GCA_000276045.1	AKHH00000000	2006	United States	Human, Homo sapiens	No
Staphylococcus epidermidis	DAR5918	2	PRJNA308322	SAMN07444340	GCA_002908815.1	NQHH01000000	2013	United States	Human, Homo sapiens	No
Staphylococcus epidermidis	1022_SEPI	2	PRJNA267549	SAMN03196986	GCF_001068475.1	JWFW01000000	ND	United States	Human, Homo sapiens	No
Staphylococcus epidermidis	DAR4887	2	PRJNA308322	SAMN07444325	GCA_002908665.1	NQHT01000000	2012	United States	Human, Homo sapiens	No
Staphylococcus epidermidis	LRKNS087	2	PRJNA314440	SAMN04942509	GCF_001658715.1	LXRX00000000	2014	Germany	Human, Homo sapiens	Yes
Staphylococcus epidermidis	1040_SEPI	2	PRJNA267549	SAMN03197006	GCF_001070025.1	JWFC01000000	ND	United States	Human, Homo sapiens	No
Staphylococcus epidermidis	B13258	2	PRJNA319642	SAMN04963291	GCF_001659185.1	LYSK00000000	2014	Germany	Human, Homo sapiens	No
Staphylococcus epidermidis	bTMA-013	22	PRJNA421035	SAMN08131154	GCA_002835575.1	PIYR01000000	2016	China	Human, Homo sapiens	No
Staphylococcus epidermidis	529_SEPI	2	PRJNA267549	SAMN03197724	GCF_001073235.1	JVDM01000000	ND	United States	Human, Homo sapiens	No
Staphylococcus epidermidis	1021.rep2_SEPI	2	PRJNA267549	SAMN03196985	GCF_001069095.1	JWFX01000000	ND	United States	Human, Homo sapiens	No
Staphylococcus epidermidis	961_SEPI	2	PRJNA267549	SAMN03198181	GCF_001075835.1	JULX01000000	ND	United States	Human, Homo sapiens	No
Staphylococcus epidermidis	VCU013	2	PRJNA53713	SAMN00117453	GCA_000697825.1	JHTZ00000000	1970	ND	ND	No
Staphylococcus epidermidis	568_SEPI	2	PRJNA267549	SAMN03197769	GCF_001073435.1	JVBT01000000	ND	United States	Human, Homo sapiens	No
Staphylococcus epidermidis	DAR5990	2	PRJNA308322	SAMN07444356	GCA_002908295.1	NQGW01000000	2010	United States	Human, Homo sapiens	No
Staphylococcus epidermidis	GRE40	2	PRJNA308322	SAMN07444377	GCA_002907785.1	NQGH01000000	1998	Greece	ND	No
Staphylococcus epidermidis	15_SEPI	2	PRJNA267549	SAMN03197339	GCF_001070645.1	JVSH01000000	ND	United States	Human, Homo sapiens	No
Staphylococcus epidermidis	MEX130	2	PRJNA308322	SAMN07444396	GCA_002907615.1	NQID01000000	1996	Mexico	Human, Homo sapiens	No
Staphylococcus epidermidis	16_SEPI	2	PRJNA267549	SAMN03197351	GCF_001070695.1	JVRV01000000	ND	United States	Human, Homo sapiens	No
Staphylococcus epidermidis	101_SEPI	2	PRJNA267549	SAMN03196971	GCF_001068455.1	JWGL01000000	ND	United States	Human, Homo sapiens	No
Staphylococcus epidermidis	458_SEPI	2	PRJNA267549	SAMN03197651	GCF_001073035.1	JVGH01000000	ND	United States	Human, Homo sapiens	No
Staphylococcus epidermidis	SCH-3	2	PRJNA415995	SAMN07839756	GCA_002750395.1	PEIS01000000	2015	United States	Human, Homo sapiens	No
Staphylococcus epidermidis	SCH-1	2	PRJNA415995	SAMN07839754	GCA_002750225.1	PEIQ01000000	2015	United States	Human, Homo sapiens	No
Staphylococcus epidermidis	SCH-7	2	PRJNA415995	SAMN07839760	GCA_002750125.1	PEIW01000000	2015	Canada	Human, Homo sapiens	No
Staphylococcus epidermidis	450_SEPI	2	PRJNA267549	SAMN03197642	GCF_001071125.1	JVGQ01000000	ND	United States	Human, Homo sapiens	No
Staphylococcus epidermidis	SCH-10	2	PRJNA415995	SAMN07839763	GCA_002750255.1	PEIZ01000000	2016	United States	Human, Homo sapiens	No
Staphylococcus epidermidis	NGS-ED-1118	2	PRJNA255947	SAMN03396289	GCF_000966775.1	JZUP01000000	2013	United Kingdom	Human, Homo sapiens	No
Staphylococcus epidermidis	1295_SEPI	2	PRJNA267549	SAMN03197267	GCF_001069515.1	JVVB01000000	ND	United States	Human, Homo sapiens	No
Staphylococcus epidermidis	NGS-ED-1117	2	PRJNA255947	SAMN03396288	GCF_000966765.1	JZUO01000000	2013	United Kingdom	Human, Homo sapiens	No
Staphylococcus epidermidis	364_SEPI	2	PRJNA267549	SAMN03197554	GCF_001072555.1	JVKA01000000	ND	United States	Human, Homo sapiens	No
Staphylococcus epidermidis	92_SEPI	2	PRJNA267549	SAMN03198134	GCF_001075885.1	JUNS01000000	ND	United States	Human, Homo sapiens	No
Staphylococcus epidermidis	439_SEPI	2	PRJNA267549	SAMN03197632	GCF_001072995.1	JVHA01000000	ND	United States	Human, Homo sapiens	No
Staphylococcus epidermidis	B12916	2	PRJNA319642	SAMN04962913	GCF_001659165.1	LYSJ00000000	2014	Germany	Human, Homo sapiens	No
Staphylococcus epidermidis	798_SEPI	ND	PRJNA267549	SAMN03198010	GCF_001074435.1	JUSM01000000	ND	United States	Human, Homo sapiens	No
Staphylococcus epidermidis	MCO13	2	PRJNA308322	SAMN07444392	GCA_002908035.1	NQFY01000000	1997	Mexico	Human, Homo sapiens	No
Staphylococcus epidermidis	366_SEPI	2	PRJNA267549	SAMN03197556	GCF_001072595.1	JVJY01000000	ND	United States	Human, Homo sapiens	No
Staphylococcus epidermidis	DEN49	2	PRJNA308322	SAMN07444373	GCA_002908215.1	NQGK01000000	1997	Denmark	ND	No
Staphylococcus epidermidis	M0881	5	PRJNA171275	SAMN01047814	GCA_000362145.1	AOAJ00000000	2004	USA	Human, Homo sapiens	No
Staphylococcus epidermidis	B13587	2	PRJNA319642	SAMN04963294	GCF_001659205.1	LYSM00000000	2014	Germany	Human, Homo sapiens	No
Staphylococcus epidermidis	8_SEPI	2	PRJNA267549	SAMN03198012	GCF_001074445.1	JUSK01000000	ND	United States	Human, Homo sapiens	No
Staphylococcus epidermidis	821_SEPI	2	PRJNA267549	SAMN03198036	GCF_001075135.1	JURM01000000	ND	United States	Human, Homo sapiens	No
Staphylococcus epidermidis	DEN13	2	PRJNA308322	SAMN07444369	GCA_002908255.1	NQGN01000000	1997	Denmark	ND	No
Staphylococcus epidermidis	B647	ND	PRJNA319642	SAMN04962891	GCF_001659045.1	LYSC00000000	2014	Germany	Human, Homo sapiens	No
Staphylococcus epidermidis	B16261	2	PRJNA319642	SAMN04963293	GCF_001659025.1	LYSL00000000	2014	Germany	Human, Homo sapiens	No
Staphylococcus epidermidis	HUR104	2	PRJNA308322	SAMN07444379	GCA_002907745.1	NQIH01000000	1998	Hungary	Human, Homo sapiens	No
Staphylococcus epidermidis	MEX39	2	PRJNA308322	SAMN07444398	GCA_002907585.1	NQFT01000000	1996	Mexico	Human, Homo sapiens	No
Staphylococcus epidermidis	SCH-6	2	PRJNA415995	SAMN07839759	GCA_002750355.1	PEIV01000000	2015	Canada	Human, Homo sapiens	No
Staphylococcus epidermidis	RP62A	10	PRJNA64	SAMN02603975	GCA_000011925.1	CP000029,CP000028	ND	ND	Human, Homo sapiens	No
Staphylococcus epidermidis	ICE117	2	PRJNA308322	SAMN07444380	GCA_002908175.1	NQGF01000000	1998	Iceland	Human, Homo sapiens	No
Staphylococcus epidermidis	663_SEPI	ND	PRJNA267549	SAMN03197866	GCF_001073845.1	JUYA01000000	ND	United States	Human, Homo sapiens	No
Staphylococcus epidermidis	LRKNS046	2	PRJNA314440	SAMN04605708	GCF_001622715.1	LWBB00000000	2013	Germany	Human, Homo sapiens	Yes
Staphylococcus epidermidis	DEN60	2	PRJNA308322	SAMN07444374	GCA_002907795.1	NQGJ01000000	1997	Denmark	Human, Homo sapiens	No
Staphylococcus epidermidis	NGS-ED-1110	2	PRJNA255947	SAMN03396286	GCF_000966815.1	JZUM01000000	2013	United Kingdom	Human, Homo sapiens	No
Staphylococcus epidermidis	B12142	2	PRJNA319642	SAMN04962897	GCF_001659145.1	LYSI00000000	2014	Germany	Human, Homo sapiens	No
Staphylococcus epidermidis	B59	2	PRJNA319642	SAMN04962892	GCF_001659065.1	LYSD00000000	2014	Germany	Human, Homo sapiens	No
Staphylococcus epidermidis	MCO4	2	PRJNA308322	SAMN07444393	GCA_002907665.1	NQFX01000000	1997	Mexico	Human, Homo sapiens	No
Staphylococcus epidermidis	DAR2142	2	PRJNA308322	SAMN07444323	GCA_002908635.1	NQHV01000000	2006	United States	ND	Yes
Staphylococcus epidermidis	LRKNS079	2	PRJNA314440	SAMN04940123	GCF_001658635.1	LXRO00000000	2014	Germany	Human, Homo sapiens	Yes
Staphylococcus epidermidis	MEX28	2	PRJNA308322	SAMN07444397	GCA_002907605.1	NQFU01000000	1996	Mexico	Human, Homo sapiens	No
Staphylococcus epidermidis	41tr	2	PRJNA189499	SAMN02470858	GCA_000390365.1	APHU00000000	2011	Russia	ND	No
Staphylococcus epidermidis	528m	ND	PRJNA189500	SAMN02470856	GCA_000390345.1	APHT00000000	2011	Russia	ND	No
Staphylococcus epidermidis	B2731	2	PRJNA319642	SAMN04962893	GCF_001659075.1	LYSE00000000	2014	Germany	Human, Homo sapiens	No
Staphylococcus epidermidis	LRKNS076	2	PRJNA314440	SAMN04622480	GCF_001622495.1	LWCW00000000	2014	Germany	Human, Homo sapiens	Yes
Staphylococcus epidermidis	102_SEPI	2	PRJNA267549	SAMN03196982	GCF_001069075.1	JWGA01000000	ND	United States	Human, Homo sapiens	No
Staphylococcus epidermidis	36-1	ND	PRJNA178533	SAMN02470857	GCA_000390405.1	APHS00000000	2012	Russia	ND	Yes
Staphylococcus epidermidis	LRKNS082	2	PRJNA314440	SAMN04940134	GCF_001658645.1	LXRR00000000	2014	Germany	Human, Homo sapiens	Yes
Staphylococcus epidermidis	LRKNS117	2	PRJNA314440	SAMN05215800	GCF_001662155.1	LZER00000000	2015	Germany	Human, Homo sapiens	Yes
Staphylococcus epidermidis	NIH051668	185	PRJNA86757	SAMN00993214	GCA_000275985.2	AKHK00000000	2005	United States	Human, Homo sapiens	No
Staphylococcus epidermidis	ENVH115	168	PRJNA319642	SAMN05187227	GCF_001659385.1	LYVX00000000	2004	Germany	Human, Homo sapiens	No
Staphylococcus epidermidis	LRKNS112	2	PRJNA314440	SAMN04942524	GCF_001663025.1	LYYY00000000	2015	Germany	Human, Homo sapiens	Yes
Staphylococcus epidermidis	678_SEPI	2	PRJNA267549	SAMN03197880	GCF_001073895.1	JUXM01000000	ND	United States	Human, Homo sapiens	No
Staphylococcus epidermidis	936_SEPI	2	PRJNA267549	SAMN03198155	GCF_001075945.1	JUMX01000000	ND	United States	Human, Homo sapiens	No
Staphylococcus epidermidis	SH06_17	2	PRJNA419711	SAMN08095617	GCA_002799565.1	PHKN01000000	2017	Brazil	Human, Homo sapiens	Yes
Staphylococcus epidermidis	SH06_16	2	PRJNA419706	SAMN08095612	GCA_002799505.1	PHKI01000000	2016	Brazil	Human, Homo sapiens	Yes
Staphylococcus epidermidis	354_SEPI	2	PRJNA267549	SAMN03197544	GCF_001072495.1	JVKK01000000	ND	United States	Human, Homo sapiens	No
Staphylococcus epidermidis	LRKNS048	2	PRJNA314440	SAMN04605709	GCF_001622785.1	LWBC00000000	2013	Germany	Human, Homo sapiens	Yes
Staphylococcus epidermidis	ITL533	2	PRJNA308322	SAMN07444389	GCA_002908085.1	NQGB01000000	1998	Mexico	Human, Homo sapiens	No
Staphylococcus epidermidis	DAR5986	2	PRJNA308322	SAMN07444352	GCA_002908335.1	NQGY01000000	2009	United States	Human, Homo sapiens	No
Staphylococcus epidermidis	NGS-ED-1107	2	PRJNA255947	SAMN03396260	GCF_000966705.1	JZUK01000000	2013	United Kingdom	Human, Homo sapiens	No
Staphylococcus epidermidis	DAR2143	ND	PRJNA308322	SAMN07444324	GCA_002908875.1	NQHU01000000	2004	United States	ND	Yes
Staphylococcus epidermidis	DAR5984	2	PRJNA308322	SAMN07444350	GCA_002908765.1	NQGZ01000000	2009	United States	Human, Homo sapiens	No
Staphylococcus epidermidis	LRKNS059	2	PRJNA314440	SAMN04605742	GCF_001622865.1	LWBH00000000	2013	Germany	Human, Homo sapiens	Yes
Staphylococcus epidermidis	LRKNS111	2	PRJNA314440	SAMN04942521	GCF_001662985.1	LYYX00000000	2015	Germany	Human, Homo sapiens	Yes
Staphylococcus epidermidis	URU27	2	PRJNA308322	SAMN07444401	GCA_002907935.1	NQFR01000000	1997	Uruguay	Human, Homo sapiens	No
Staphylococcus epidermidis	LRKNS017	2	PRJNA314440	SAMN04605207	GCF_001622605.1	LWAU00000000	2012	Germany	Human, Homo sapiens	Yes
Staphylococcus epidermidis	LRKNS116	2	PRJNA314440	SAMN05215794	GCF_001662165.1	LZEQ00000000	2015	Germany	Human, Homo sapiens	Yes
Staphylococcus epidermidis	100_SEPI	2	PRJNA267549	SAMN03196961	GCF_001061715.1	JWGV01000000	ND	United States	Human, Homo sapiens	No
Staphylococcus epidermidis	LRKNS118	2	PRJNA314440	SAMN05215978	GCF_001662225.1	LZES00000000	2015	Germany	Human, Homo sapiens	Yes
Staphylococcus epidermidis	973_SEPI	2	PRJNA267549	SAMN03198193	GCF_001076005.1	JULL01000000	ND	United States	Human, Homo sapiens	No
Staphylococcus epidermidis	282_SEPI	2	PRJNA267549	SAMN03197476	GCF_001072065.1	JVNA01000000	ND	United States	Human, Homo sapiens	No
Staphylococcus epidermidis	LRKNS115	2	PRJNA314440	SAMN05215781	GCF_001662175.1	LZEP00000000	2015	Germany	Human, Homo sapiens	Yes
Staphylococcus epidermidis	NGS-ED-1111	2	PRJNA255947	SAMN03396287	GCF_000966755.1	JZUN01000000	2013	United Kingdom	Human, Homo sapiens	No
Staphylococcus epidermidis	LRKNS085	2	PRJNA314440	SAMN04942505	GCF_001658785.1	LXRV00000000	2014	Germany	Human, Homo sapiens	Yes
Staphylococcus epidermidis	LRKNS084	2	PRJNA314440	SAMN04622482	GCF_001622545.1	LWCY00000000	2014	Germany	Human, Homo sapiens	Yes
Staphylococcus epidermidis	LRKNS056	2	PRJNA314440	SAMN04605740	GCF_001622825.1	LWBF00000000	2013	Germany	Human, Homo sapiens	Yes
Staphylococcus epidermidis	LRKNS009	2	PRJNA314440	SAMN04542846	GCF_001622555.1	LWAS00000000	2012	Germany	Human, Homo sapiens	Yes
Staphylococcus epidermidis	LRKNS037	2	PRJNA314440	SAMN04605648	GCF_001622685.1	LWAY00000000	2013	Germany	Human, Homo sapiens	Yes
Staphylococcus epidermidis	LRKNS064	2	PRJNA314440	SAMN04606871	GCF_001622455.1	LWBX00000000	2014	Germany	Human, Homo sapiens	Yes
Staphylococcus epidermidis	LRKNS092	2	PRJNA314440	SAMN04942517	GCF_001658805.1	LXRZ00000000	2015	Germany	Human, Homo sapiens	Yes
Staphylococcus epidermidis	ENVH150	2	PRJNA319642	SAMN05187226	GCF_001659345.1	LYVW00000000	2004	Germany	Human, Homo sapiens	No
Staphylococcus epidermidis	LRKNS068	2	PRJNA314440	SAMN04606872	GCF_001622875.1	LWBI00000000	2014	Germany	Human, Homo sapiens	Yes
Staphylococcus epidermidis	LRKNS072	2	PRJNA314440	SAMN04606875	GCF_001622905.1	LWBJ00000000	2014	Germany	Human, Homo sapiens	Yes
Staphylococcus epidermidis	LRKNS073	2	PRJNA314440	SAMN04942501	GCF_001658705.1	LXRT00000000	2014	Germany	Human, Homo sapiens	Yes
Staphylococcus epidermidis	ENVH131	2	PRJNA319642	SAMN05185270	GCF_001659235.1	LYVR00000000	2004	Germany	Human, Homo sapiens	No
Staphylococcus epidermidis	LRKNS029	2	PRJNA314440	SAMN04605226	GCF_001622665.1	LWAX00000000	2013	Germany	Human, Homo sapiens	Yes
Staphylococcus epidermidis	MEX86	2	PRJNA308322	SAMN07444400	GCA_002907555.1	NQIC01000000	1996	Mexico	Human, Homo sapiens	No
Staphylococcus epidermidis	LRKNS093	2	PRJNA314440	SAMN04942519	GCF_001658815.1	LXSA00000000	2015	Germany	Human, Homo sapiens	Yes
Staphylococcus epidermidis	NIH04008	2	PRJNA62395	SAMN00993294	GCA_000276085.1	AKHF00000000	2004	United States	Human, Homo sapiens	No
Staphylococcus epidermidis	LRKNS114	2	PRJNA314440	SAMN04942529	GCF_001662145.1	LZEO00000000	2015	Germany	Human, Homo sapiens	Yes
Staphylococcus epidermidis	SCH-19	2	PRJNA415995	SAMN07839772	GCA_002750035.1	PEJI01000000	2016	Canada	Human, Homo sapiens	No
Staphylococcus epidermidis	SH07_17	2	PRJNA419710	SAMN08095616	GCA_002799425.1	PHKM01000000	2017	Brazil	Human, Homo sapiens	Yes
Staphylococcus epidermidis	LRKNS026	2	PRJNA314440	SAMN04605225	GCF_001622635.1	LWAW00000000	2013	Germany	Human, Homo sapiens	Yes
Staphylococcus epidermidis	LRKNS054	2	PRJNA314440	SAMN04605739	GCF_001622805.1	LWBE00000000	2013	Germany	Human, Homo sapiens	Yes
Staphylococcus epidermidis	B2461	2	PRJNA319642	SAMN04962894	GCF_001658995.1	LYSF00000000	2014	Germany	Human, Homo sapiens	No
Staphylococcus epidermidis	1190_SEPI	2	PRJNA267549	SAMN03197150	GCF_001069395.1	JVZO01000000	ND	United States	Human, Homo sapiens	No
Staphylococcus epidermidis	B7234	2	PRJNA319642	SAMN04962895	GCF_001659105.1	LYSG00000000	2014	Germany	Human, Homo sapiens	Yes
Staphylococcus epidermidis	SCH-17	130	PRJNA415995	SAMN07839770	GCA_002750045.1	PEJG01000000	2016	United States	Human, Homo sapiens	No
Staphylococcus epidermidis	LRKNS020	2	PRJNA314440	SAMN04605224	GCF_001622625.1	LWAV00000000	2012	Germany	Human, Homo sapiens	Yes
Staphylococcus epidermidis	AGT133	2	PRJNA308322	SAMN07444364	GCA_002907905.1	NQGS01000000	1998	Argentina	ND	No
Staphylococcus epidermidis	LRKNS039	2	PRJNA314440	SAMN04605651	GCF_001622695.1	LWAZ00000000	2013	Germany	Human, Homo sapiens	Yes
Staphylococcus epidermidis	LRKNS089	2	PRJNA314440	SAMN04942511	GCF_001658725.1	LXRY00000000	2014	Germany	Human, Homo sapiens	Yes
Staphylococcus epidermidis	LRKNS050	2	PRJNA314440	SAMN04605711	GCF_001622755.1	LWBD00000000	2013	Germany	Human, Homo sapiens	Yes
Staphylococcus epidermidis	B10873	2	PRJNA319642	SAMN04962896	GCF_001659125.1	LYSH00000000	2014	Germany	Human, Homo sapiens	Yes
Staphylococcus epidermidis	SCH-20	88	PRJNA415995	SAMN07839773	GCA_002750185.1	PEJJ01000000	2016	United States	Human, Homo sapiens	No
Staphylococcus epidermidis	SH03_17	2	PRJNA419705	SAMN08095611	GCA_002799485.1	PHKH01000000	2017	Brazil	Human, Homo sapiens	Yes
Staphylococcus epidermidis	SCH-21	2	PRJNA415995	SAMN07839774	GCA_002752875.1	PEKL01000000	2015	United States	Human, Homo sapiens	No
Staphylococcus epidermidis	296_SEPI	2	PRJNA267549	SAMN03197491	GCF_001072135.1	JVML01000000	ND	United States	Human, Homo sapiens	No
Staphylococcus epidermidis	LRKNS113	2	PRJNA314440	SAMN04942527	GCF_001663015.1	LYYZ00000000	2015	Germany	Human, Homo sapiens	Yes
Staphylococcus epidermidis	BPH0662	2	PRJEB13975	SAMEA3982825	GCF_900086615.1	LT571449,LT571450,LT571451	ND	ND	ND	No
Staphylococcus epidermidis	SCH-22	35	PRJNA415995	SAMN07839775	GCA_002752835.1	PEKK01000000	2015	United States	Human, Homo sapiens	No
Staphylococcus epidermidis	1068_SEPI	101	PRJNA267549	SAMN03197030	GCF_001068615.1	JWEE01000000	ND	United States	Human, Homo sapiens	No
Staphylococcus epidermidis	926_SEPI	59	PRJNA267549	SAMN03198144	GCA_001075745.1	JUNI01000000	ND	United States	Human, Homo sapiens	No
Staphylococcus epidermidis	110_SEPI	2	PRJNA267549	SAMN03197063	GCA_001070175.1	JWCX01000000	ND	United States	Human, Homo sapiens	No
Staphylococcus epidermidis	6_SEPI	2	PRJNA267549	SAMN03197799	GCA_001073525.1	JVAP01000000	ND	United States	Human, Homo sapiens	No
Staphylococcus epidermidis	1312_SEPI	ND	PRJNA267549	SAMN03197289	GCA_001070555.1	JVUF01000000	ND	United States	Human, Homo sapiens	No
Staphylococcus epidermidis	S_epi_1B2	2	PRJEB22222	SAMEA104289198	ND	ND	2010	France	Human, Homo sapiens	Yes
Staphylococcus epidermidis	S_epi_1C6	2	PRJEB22222	SAMEA104289200	ND	ND	2011	France	Human, Homo sapiens	Yes
Staphylococcus epidermidis	S_epi_1F2	2	PRJEB22222	SAMEA104289201	ND	ND	2011	France	Human, Homo sapiens	Yes
Staphylococcus epidermidis	S_epi_1F7	2	PRJEB22222	SAMEA104289202	ND	ND	2011	France	Human, Homo sapiens	Yes
Staphylococcus epidermidis	S_epi_1H6	2	PRJEB22222	SAMEA104289203	ND	ND	2012	France	Human, Homo sapiens	Yes
Staphylococcus epidermidis	S_epi_1H8	2	PRJEB22222	SAMEA104289204	ND	ND	2012	France	Human, Homo sapiens	Yes
Staphylococcus epidermidis	S_epi_2A9	2	PRJEB22222	SAMEA104289205	ND	ND	2012	France	Human, Homo sapiens	Yes
Staphylococcus epidermidis	S_epi_2B10	2	PRJEB22222	SAMEA104289206	ND	ND	2012	France	Human, Homo sapiens	Yes
Staphylococcus epidermidis	S_epi_2B2	2	PRJEB22222	SAMEA104289207	ND	ND	2012	France	Human, Homo sapiens	Yes
Staphylococcus epidermidis	S_epi_2B8	2	PRJEB22222	SAMEA104289208	ND	ND	2012	France	Human, Homo sapiens	Yes
Staphylococcus epidermidis	S_epi_2C10	2	PRJEB22222	SAMEA104289209	ND	ND	2012	France	Human, Homo sapiens	Yes
Staphylococcus epidermidis	S_epi_2D5	2	PRJEB22222	SAMEA104289210	ND	ND	2012	France	Human, Homo sapiens	Yes
Staphylococcus epidermidis	S_epi_2E10	5	PRJEB22222	SAMEA104289211	ND	ND	2013	France	Human, Homo sapiens	Yes
Staphylococcus epidermidis	S_epi_2E2	5	PRJEB22222	SAMEA104289212	ND	ND	2012	France	Human, Homo sapiens	Yes
Staphylococcus epidermidis	S_epi_2E5	5	PRJEB22222	SAMEA104289213	ND	ND	2013	France	Human, Homo sapiens	Yes
Staphylococcus epidermidis	S_epi_2E6	2	PRJEB22222	SAMEA104289214	ND	ND	2013	France	Human, Homo sapiens	Yes
Staphylococcus epidermidis	S_epi_2E8	2	PRJEB22222	SAMEA104289215	ND	ND	2013	France	Human, Homo sapiens	Yes
Staphylococcus epidermidis	S_epi_2E9	5	PRJEB22222	SAMEA104289216	ND	ND	2013	France	Human, Homo sapiens	Yes
Staphylococcus epidermidis	S_epi_2F10	5	PRJEB22222	SAMEA104289217	ND	ND	2013	France	Human, Homo sapiens	Yes
Staphylococcus epidermidis	S_epi_2F1	22	PRJEB22222	SAMEA104289218	ND	ND	2013	France	Human, Homo sapiens	Yes
Staphylococcus epidermidis	S_epi_2F5	2	PRJEB22222	SAMEA104289219	ND	ND	2013	France	Human, Homo sapiens	Yes
Staphylococcus epidermidis	S_epi_2F6	5	PRJEB22222	SAMEA104289220	ND	ND	2013	France	Human, Homo sapiens	Yes
Staphylococcus epidermidis	S_epi_2G10	5	PRJEB22222	SAMEA104289221	ND	ND	2013	France	Human, Homo sapiens	Yes
Staphylococcus epidermidis	S_epi_2G1B	5	PRJEB22222	SAMEA104289222	ND	ND	2013	France	Human, Homo sapiens	Yes
Staphylococcus epidermidis	S_epi_2G1	5	PRJEB22222	SAMEA104289223	ND	ND	2013	France	Human, Homo sapiens	Yes
Staphylococcus epidermidis	S_epi_2G2	5	PRJEB22222	SAMEA104289224	ND	ND	2013	France	Human, Homo sapiens	Yes
Staphylococcus epidermidis	S_epi_2G3	5	PRJEB22222	SAMEA104289225	ND	ND	2013	France	Human, Homo sapiens	Yes
Staphylococcus epidermidis	S_epi_2G4	2	PRJEB22222	SAMEA104289226	ND	ND	2013	France	Human, Homo sapiens	Yes
Staphylococcus epidermidis	S_epi_2G5	2	PRJEB22222	SAMEA104289227	ND	ND	2013	France	Human, Homo sapiens	Yes
Staphylococcus epidermidis	S_epi_2G9	2	PRJEB22222	SAMEA104289228	ND	ND	2013	France	Human, Homo sapiens	Yes
Staphylococcus epidermidis	S_epi_2H10	5	PRJEB22222	SAMEA104289229	ND	ND	2013	France	Human, Homo sapiens	Yes
Staphylococcus epidermidis	S_epi_2H2	5	PRJEB22222	SAMEA104289230	ND	ND	2013	France	Human, Homo sapiens	Yes
Staphylococcus epidermidis	S_epi_2H5	5	PRJEB22222	SAMEA104289231	ND	ND	2013	France	Human, Homo sapiens	Yes
Staphylococcus epidermidis	S_epi_2H6	5	PRJEB22222	SAMEA104289232	ND	ND	2013	France	Human, Homo sapiens	Yes
Staphylococcus epidermidis	S_epi_2H7	5	PRJEB22222	SAMEA104289233	ND	ND	2013	France	Human, Homo sapiens	Yes
Staphylococcus epidermidis	S_epi_2H8	5	PRJEB22222	SAMEA104289234	ND	ND	2013	France	Human, Homo sapiens	Yes
Staphylococcus epidermidis	S_epi_2H9	2	PRJEB22222	SAMEA104289235	ND	ND	2013	France	Human, Homo sapiens	Yes
Staphylococcus epidermidis	S_epi_2I10	22	PRJEB22222	SAMEA104289236	ND	ND	2013	France	Human, Homo sapiens	Yes
Staphylococcus epidermidis	S_epi_2I4	5	PRJEB22222	SAMEA104289237	ND	ND	2013	France	Human, Homo sapiens	Yes
Staphylococcus epidermidis	S_epi_2I6	2	PRJEB22222	SAMEA104289238	ND	ND	2013	France	Human, Homo sapiens	Yes
Staphylococcus epidermidis	S_epi_2I8	5	PRJEB22222	SAMEA104289240	ND	ND	2013	France	Human, Homo sapiens	Yes
Staphylococcus epidermidis	S_epi_2I9	2	PRJEB22222	SAMEA104289241	ND	ND	2013	France	Human, Homo sapiens	Yes
Staphylococcus epidermidis	S_epi_2J1	2	PRJEB22222	SAMEA104289242	ND	ND	2013	France	Human, Homo sapiens	Yes
Staphylococcus epidermidis	S_epi_2J2	5	PRJEB22222	SAMEA104289243	ND	ND	2013	France	Human, Homo sapiens	Yes
Staphylococcus epidermidis	S_epi_2J3	5	PRJEB22222	SAMEA104289244	ND	ND	2013	France	Human, Homo sapiens	Yes
Staphylococcus epidermidis	CNS144	23	PRJNA384130	SAMN06829248	ND	ND	2015	Russia	Human, Homo sapiens	Yes
Staphylococcus epidermidis	CNS172	22	PRJNA384130	SAMN06829250	ND	ND	2016	Russia	Human, Homo sapiens	Yes
Staphylococcus epidermidis	CNS178	22	PRJNA384130	SAMN06829253	ND	ND	2016	Russia	Human, Homo sapiens	Yes
Staphylococcus epidermidis	CNS180	22	PRJNA384130	SAMN06829255	ND	ND	2016	Russia	Human, Homo sapiens	Yes
Staphylococcus epidermidis	CNS183	22	PRJNA384130	SAMN06829258	ND	ND	2016	Russia	Human, Homo sapiens	Yes
Staphylococcus epidermidis	CNS184	22	PRJNA384130	SAMN06829259	ND	ND	2017	Russia	Human, Homo sapiens	Yes
Staphylococcus epidermidis	CNS185	22	PRJNA384130	SAMN06829260	ND	ND	2016	Russia	Human, Homo sapiens	Yes
Staphylococcus epidermidis	CNS187	22	PRJNA384130	SAMN06829262	ND	ND	2016	Russia	Human, Homo sapiens	Yes
Staphylococcus epidermidis	CNS188	22	PRJNA384130	SAMN06829263	ND	ND	2017	Russia	Human, Homo sapiens	Yes
Staphylococcus epidermidis	CNS189	22	PRJNA384130	SAMN06829264	ND	ND	2017	Russia	Human, Homo sapiens	Yes
Staphylococcus epidermidis	CNS190	22	PRJNA384130	SAMN06829265	ND	ND	2016	Russia	Human, Homo sapiens	Yes
Staphylococcus epidermidis	CNS191	22	PRJNA384130	SAMN06829266	ND	ND	2016	Russia	Human, Homo sapiens	Yes
Staphylococcus epidermidis	CNS202	22	PRJNA384130	SAMN10717546	ND	ND	2017	Russia	Human, Homo sapiens	Yes
Staphylococcus epidermidis	CNS203	2	PRJNA384130	SAMN10717547	ND	ND	2017	Russia	Human, Homo sapiens	Yes
Staphylococcus epidermidis	CNS204	2	PRJNA384130	SAMN10717548	ND	ND	2017	Russia	Human, Homo sapiens	Yes
Staphylococcus epidermidis	CNS205	22	PRJNA384130	SAMN10717549	ND	ND	2017	Russia	Human, Homo sapiens	Yes
Staphylococcus epidermidis	CNS206	2	PRJNA384130	SAMN10717550	ND	ND	2017	Russia	Human, Homo sapiens	Yes
Staphylococcus epidermidis	CNS207	22	PRJNA384130	SAMN10717551	ND	ND	2017	Russia	Human, Homo sapiens	Yes
Staphylococcus epidermidis	CNS208	22	PRJNA384130	SAMN10717552	ND	ND	2017	Russia	Human, Homo sapiens	Yes
Staphylococcus epidermidis	CNS209	22	PRJNA384130	SAMN10717553	ND	ND	2017	Russia	Human, Homo sapiens	Yes
Staphylococcus epidermidis	CNS210	22	PRJNA384130	SAMN10717554	ND	ND	2017	Russia	Human, Homo sapiens	Yes
Staphylococcus epidermidis	CNS212	22	PRJNA384130	SAMN10717556	ND	ND	2017	Russia	Human, Homo sapiens	Yes
Staphylococcus epidermidis	CNS213	22	PRJNA384130	SAMN10717557	ND	ND	2017	Russia	Human, Homo sapiens	Yes
Staphylococcus epidermidis	CNS216	2	PRJNA384130	SAMN10717558	ND	ND	2017	Russia	Human, Homo sapiens	Yes
Staphylococcus epidermidis	CNS222	22	PRJNA384130	SAMN10717560	ND	ND	2017	Russia	Human, Homo sapiens	Yes
Staphylococcus epidermidis	CNS228	2	PRJNA384130	SAMN10717562	ND	ND	2017	Russia	Human, Homo sapiens	Yes
Staphylococcus epidermidis	CNS235	2	PRJNA384130	SAMN10717563	ND	ND	2018	Russia	Human, Homo sapiens	Yes
Staphylococcus epidermidis	CNS243	2	PRJNA384130	SAMN10717568	ND	ND	2018	Russia	Human, Homo sapiens	Yes
Staphylococcus epidermidis	CNS244	2	PRJNA384130	SAMN10717569	ND	ND	2018	Russia	Human, Homo sapiens	Yes
Staphylococcus epidermidis	SA0658	23	PRJNA384130	SAMN06829247	ND	ND	2014	Russia	Human, Homo sapiens	Yes
Staphylococcus epidermidis	UCLA-Sa-LR-3	5	PRJNA239883	SAMN02671410	ND	ND	2011	United States	Human, Homo sapiens	Yes
Staphylococcus epidermidis	UCLA-Sa-LR-04	5	PRJNA239883	SAMN02671411	ND	ND	2011	United States	Human, Homo sapiens	Yes
Staphylococcus epidermidis	UCLA-Sa-LR-5	23	PRJNA239883	SAMN02671412	ND	ND	2011	United States	Human, Homo sapiens	Yes
Staphylococcus epidermidis	UCLA-Sa-LR-6	23	PRJNA239883	SAMN02671413	ND	ND	2011	United States	Human, Homo sapiens	Yes
Staphylococcus epidermidis	UCLA-Sa-LR-7	23	PRJNA239883	SAMN02671414	ND	ND	2007	United States	Human, Homo sapiens	Yes
Staphylococcus epidermidis	UCLA-Sa-LR-13	23	PRJNA239883	SAMN02671415	ND	ND	2007	United States	Human, Homo sapiens	Yes
Staphylococcus epidermidis	UCLA-Sa-LR-14	186	PRJNA239883	SAMN02671416	ND	ND	2008	United States	Human, Homo sapiens	Yes
Staphylococcus epidermidis	UCLA-Sa-LR-15	185	PRJNA239883	SAMN02671417	ND	ND	2008	United States	Human, Homo sapiens	Yes
Staphylococcus epidermidis	UCLA-Sa-LR-17	186	PRJNA239883	SAMN02671418	ND	ND	2008	United States	Human, Homo sapiens	Yes
Staphylococcus epidermidis	UCLA-Sa-LR-18	23	PRJNA239883	SAMN02671419	ND	ND	2008	United States	Human, Homo sapiens	Yes
Staphylococcus epidermidis	UCLA-Sa-LR-19	23	PRJNA239883	SAMN02671420	ND	ND	2008	United States	Human, Homo sapiens	Yes
Staphylococcus epidermidis	UCLA-Sa-LR-20	23	PRJNA239883	SAMN02671421	ND	ND	2008	United States	Human, Homo sapiens	Yes
Staphylococcus epidermidis	UCLA-Sa-LR-21	186	PRJNA239883	SAMN02671422	ND	ND	2008	United States	Human, Homo sapiens	Yes
Staphylococcus epidermidis	UCLA-Sa-LR-22	23	PRJNA239883	SAMN02671423	ND	ND	2008	United States	Human, Homo sapiens	Yes
Staphylococcus epidermidis	UCLA-Sa-LR-23	186	PRJNA239883	SAMN02671424	ND	ND	2008	United States	Human, Homo sapiens	Yes
Staphylococcus epidermidis	UCLA-Sa-LR-25	186	PRJNA239883	SAMN02671425	ND	ND	2009	United States	Human, Homo sapiens	Yes
Staphylococcus epidermidis	UCLA-Sa-LR-26	186	PRJNA239883	SAMN02671426	ND	ND	2009	United States	Human, Homo sapiens	Yes
Staphylococcus epidermidis	UCLA-Sa-LR-27	186	PRJNA239883	SAMN02671427	ND	ND	2009	United States	Human, Homo sapiens	Yes
Staphylococcus epidermidis	UCLA-Sa-LR-28	23	PRJNA239883	SAMN02671428	ND	ND	2009	United States	Human, Homo sapiens	Yes
Staphylococcus hominis	CNS223	2	PRJNA384130	SAMN10717561	ND	ND	2017	Russia	Human, Homo sapiens	Yes
Staphylococcus hominis	CNS221	2	PRJNA384130	SAMN10717559	ND	ND	2017	Russia	Human, Homo sapiens	Yes
Staphylococcus hominis	CNS211	2	PRJNA384130	SAMN10717555	ND	ND	2017	Russia	Human, Homo sapiens	Yes
Staphylococcus hominis	CNS201	2	PRJNA384130	SAMN10717545	ND	ND	2017	Russia	Human, Homo sapiens	Yes
Staphylococcus hominis	CNS245	2	PRJNA384130	SAMN10717570	ND	ND	2018	Russia	Human, Homo sapiens	Yes
Staphylococcus hominis	CNS242	2	PRJNA384130	SAMN10717567	ND	ND	2018	Russia	Human, Homo sapiens	Yes
Staphylococcus hominis	CNS241	2	PRJNA384130	SAMN10717566	ND	ND	2018	Russia	Human, Homo sapiens	Yes
Staphylococcus hominis	CNS239	2	PRJNA384130	SAMN10717565	ND	ND	2018	Russia	Human, Homo sapiens	Yes
Staphylococcus hominis	CNS238	2	PRJNA384130	SAMN10717564	ND	ND	2018	Russia	Human, Homo sapiens	Yes
Staphylococcus hominis	CNS186	2	PRJNA384130	SAMN06829261	ND	ND	2017	Russia	Human, Homo sapiens	Yes
Staphylococcus hominis	CNS182	2	PRJNA384130	SAMN06829257	ND	ND	2016	Russia	Human, Homo sapiens	Yes
Staphylococcus hominis	CNS181	2	PRJNA384130	SAMN06829256	ND	ND	2016	Russia	Human, Homo sapiens	Yes
Staphylococcus hominis	CNS173	2	PRJNA384130	SAMN06829251	ND	ND	2016	Russia	Human, Homo sapiens	Yes
Staphylococcus hominis	CNS171	2	PRJNA384130	SAMN06829249	ND	ND	2016	Russia	Human, Homo sapiens	Yes
Staphylococcus hominis	CNS179	2	PRJNA384130	SAMN06829254	ND	ND	2016	Russia	Human, Homo sapiens	Yes
Staphylococcus hominis	CNS175	2	PRJNA384130	SAMN06829252	ND	ND	2016	Russia	Human, Homo sapiens	Yes
Staphylococcus hominis	SK119	3	PRJNA34087	SAMN00001902	GCA_000174735.1	ACLP00000000	ND	ND	Human, Homo sapiens	No
Staphylococcus hominis	C80	ND	PRJNA38759	SAMN02463757	GCA_000183685.1	ACRM00000000	ND	ND	Human, Homo sapiens	No
Staphylococcus hominis	VCU122	ND	PRJNA53761	SAMN00116834	GCA_000247085.2	AHLD00000000	1970	ND	ND	No
Staphylococcus hominis	ZBW5	1	PRJNA163345	SAMN02471141	GCA_000269685.1	AKGC00000000	2011	China	Human, Homo sapiens	No
Staphylococcus hominis	As3	ND	PRJNA272632	SAMN03490874	GCA_001051895.1	LFKS01000000	2013	United States	Mosquito, Anopheles gambiae	No
Staphylococcus hominis	As1	ND	PRJNA272632	SAMN03433700	GCA_001051905.1	LFKQ01000000	2013	United States	Mosquito, Anopheles stephensi	No
Staphylococcus hominis	As2	ND	PRJNA272632	SAMN03659004	GCA_001051915.1	LFKR01000000	2012	United States	Mosquito, Anopheles stephensi	No
Staphylococcus hominis	1288_SEPI	ND	PRJNA267549	SAMN03197259	GCA_001069485.1	JVVJ00000000	ND	United States	Human, Homo sapiens	No
Staphylococcus hominis	238_SHAE	47	PRJNA267549	SAMN03197427	GCA_001070775.1	JVOX01000000	ND	United States	Human, Homo sapiens	No
Staphylococcus hominis	336_SHAE	ND	PRJNA267549	SAMN03197526	GCA_001070895.1	JVLC01000000	ND	United States	Human, Homo sapiens	No
Staphylococcus hominis	515_SHAE	ND	PRJNA267549	SAMN03197709	GCA_001071235.1	JVEB01000000	ND	United States	Human, Homo sapiens	No
Staphylococcus hominis	202_SEPI	ND	PRJNA267549	SAMN03197395	GCA_001071725.1	JVQD00000000	ND	United States	Human, Homo sapiens	No
Staphylococcus hominis	437_SHAE	47	PRJNA267549	SAMN03197630	GCA_001072955.1	JVHC00000000	ND	United States	Human, Homo sapiens	No
Staphylococcus hominis	438_SHAE	47	PRJNA267549	SAMN03197631	GCA_001072965.1	JVHB00000000	ND	United States	Human, Homo sapiens	No
Staphylococcus hominis	513_SHAE	ND	PRJNA267549	SAMN03197707	GCA_001073185.1	JVED01000000	ND	United States	Human, Homo sapiens	No
Staphylococcus hominis	657_SHAE	47	PRJNA267549	SAMN03197859	GCA_001073815.1	JUYH01000000	ND	United States	Human, Homo sapiens	No
Staphylococcus hominis	692_SHAE	ND	PRJNA267549	SAMN03197896	GCA_001073975.1	JUWW01000000	ND	United States	Human, Homo sapiens	No
Staphylococcus hominis	858_SHAE	ND	PRJNA267549	SAMN03198066	GCA_001074645.1	JUQI01000000	ND	United States	Human, Homo sapiens	No
Staphylococcus hominis	793_SHAE	ND	PRJNA267549	SAMN03198006	GCA_001077055.1	JUSR00000000	ND	United States	Human, Homo sapiens	No
Staphylococcus hominis	794_SEPI	ND	PRJNA267549	SAMN03198007	GCA_001077185.1	JUSP00000000	ND	United States	Human, Homo sapiens	No
Staphylococcus hominis	RIT-PI-k	ND	PRJNA290680	SAMN03895993	GCA_001297105.1	LHPB01000000	2015	United States	Eastern poison ivy, Toxicodendron radicans	No
Staphylococcus hominis	H69	ND	PRJNA316465	SAMN04589099	GCA_001650655.1	LVVO00000000	2015	United States	Air	No
Staphylococcus hominis	LRKNS031	2	PRJNA314440	SAMN04941285	GCA_001658765.1	LXRS00000000	2013	Germany	Human, Homo sapiens	Yes
Staphylococcus hominis	Hudgins	ND	PRJNA327386	SAMN05332129	GCA_001691635.1	MAYR00000000	2015	United States	Human, Homo sapiens	No
Staphylococcus hominis	IIF4SC-B9	ND	PRJNA319366	SAMN04902360	GCA_001743355.1	MIZV00000000	2015	United States	International Space Station (polyester wipe)	No
Staphylococcus hominis	RE2.8	ND	PRJNA316783	SAMN04590065	GCA_001876405.1	LWJP00000000	2014	India	Rice, Oryza sativa	No
Staphylococcus hominis	RE2.7	ND	PRJNA316783	SAMN04590064	GCA_001876445.1	LWJO00000000	2014	India	Rice, Oryza sativa	No
Staphylococcus hominis	RE2.10	ND	PRJNA316783	SAMN04590067	GCA_001876465.1	LWJR00000000	2014	India	Rice, Oryza sativa	No
Staphylococcus hominis	BHG17	ND	PRJNA352113	SAMN05967207	GCA_001886335.1	MPNR00000000	2015	China	Anser indicus	No
Staphylococcus hominis	MMP2	29	PRJNA304219	SAMN04296816	GCA_002026385.1	LNTW00000000	2009	Russia	Permafrost	No
Staphylococcus hominis	K1	ND	PRJNA376656	SAMN06445345	GCA_002156675.1	MWPJ00000000	2014	India	Bos taurus	No
Staphylococcus hominis	KR	ND	PRJNA375758	SAMN06718498	GCA_002276845.1	NCXB00000000	2016	Germany	Kefir	No
Staphylococcus hominis	SH08_17	2	PRJNA419709	SAMN08095615	GCA_002799365.1	PHKL01000000	2017	Brazil	Human, Homo sapiens	Yes
Staphylococcus hominis	SH04_17	2	PRJNA419707	SAMN08095613	GCA_002799525.1	PHKJ01000000	2017	Brazil	Human, Homo sapiens	Yes
Staphylococcus hominis	K1	ND	PRJNA376656	SAMN06678637	GCA_002850375.1	CP020618	2014	India	Cattle	No
Staphylococcus hominis	UMB0272	ND	PRJNA316969	SAMN08193716	GCA_002860985.1	PKIP01000000	2015	United States	Human, Homo sapiens	No
Staphylococcus hominis	NCTC 11320	ND	PRJNA339206	SAMN06177160	GCA_002901845.1	PPQE01000000	1975	United Kingdom	Human, Homo sapiens	No
Staphylococcus hominis	CCUG 42399	2	PRJNA339206	SAMN05978006	GCA_002902465.1	PPQX01000000	1998	Sweden	Human, Homo sapiens	No
Staphylococcus hominis	FDAARGOS_136	18	PRJNA231221	SAMN03996281	GCA_002954105.1	CP014107,CP014102,CP014105,CP014106,CP014108,CP014103,CP014104	2014	United States	Human, Homo sapiens	No
Staphylococcus hominis	SNUC 5746	ND	PRJNA342349	SAMN06173082	GCA_003042305.1	PZHW01000000	2008	Canada	Cow, Bos taurus	No
Staphylococcus hominis	SNUC 5336	ND	PRJNA342349	SAMN06173081	GCA_003042335.1	PZHX01000000	2008	Canada	Cow, Bos taurus	No
Staphylococcus hominis	SNUC 3404	ND	PRJNA342349	SAMN06173078	GCA_003042345.1	PZHY01000000	2007	Canada	Cow, Bos taurus	No
Staphylococcus hominis	SNUC 2694	ND	PRJNA342349	SAMN06173077	GCA_003042375.1	PZHZ01000000	2007	Canada	Cow, Bos taurus	No
Staphylococcus hominis	SNUC 2620	ND	PRJNA342349	SAMN06173076	GCA_003042385.1	PZIA01000000	2007	Canada	Cow, Bos taurus	No
Staphylococcus hominis	SNUC 2444	ND	PRJNA342349	SAMN06173075	GCA_003042465.1	PZIB01000000	2007	Canada	Cow, Bos taurus	No
Staphylococcus hominis	SNUC 5852	ND	PRJNA342349	SAMN06173084	GCA_003043055.1	PZHV01000000	2008	Canada	Cow, Bos taurus	No
Staphylococcus hominis	J31	ND	PRJEB10524	SAMEA3515759	GCA_900006665.1	FBVN00000000	ND	United Kingdom	Human, Homo sapiens	No
Staphylococcus hominis	J31	ND	PRJEB10568	SAMEA3515759	GCA_900006675.1	FBVO00000000	ND	United Kingdom	Human, Homo sapiens	No
Staphylococcus hominis	J23	ND	PRJEB10524	SAMEA3515757	GCA_900006735.1	FBVI00000000	ND	United Kingdom	Human, Homo sapiens	No
Staphylococcus hominis	J27	ND	PRJEB10524	SAMEA3515758	GCA_900006745.1	FBVM00000000	ND	United Kingdom	Human, Homo sapiens	No
Staphylococcus hominis	J11	ND	PRJEB10524	SAMEA3515756	GCA_900006845.1	FBVJ00000000	ND	United Kingdom	Human, Homo sapiens	No
Staphylococcus hominis	B10	ND	PRJEB10524	SAMEA3515753	GCA_900006855.1	FBVK00000000	ND	United Kingdom	Human, Homo sapiens	No
Staphylococcus hominis	J6	ND	PRJEB10524	SAMEA3515755	GCA_900006865.1	FBVH00000000	ND	United Kingdom	Human, Homo sapiens	No
Staphylococcus hominis	I4	ND	PRJEB10524	SAMEA3515760	GCA_900006945.1	FBVL00000000	ND	United Kingdom	Human, Homo sapiens	No
Staphylococcus hominis	ZBW5	ND	PRJEB17909	SAMN04487789	GCA_900119525.1	FPJS00000000	ND	China	ND	No
Staphylococcus hominis	J11	ND	PRJEB22856	SAMEA104410607	GCA_900240155.1	LT963438	ND	United Kingdom	Human, Homo sapiens	No
Staphylococcus hominis	J6	ND	PRJEB22856	SAMEA104410608	GCA_900240185.1	LT963442	ND	United Kingdom	Human, Homo sapiens	No
Staphylococcus hominis	NCTC11320	ND	PRJEB6403	SAMEA3539708	GCA_900458635.1	UHDM01000000	1979	United Kingdom	ND	No
Staphylococcus hominis	1118_SHAE	1	PRJNA267549	SAMN03197072	GCF_001068715.1	JWCO01000000	ND	United States	Human, Homo sapiens	No
Staphylococcus hominis	1137_SHAE	ND	PRJNA267549	SAMN03197091	GCF_001068725.1	JWBV01000000	ND	United States	Human, Homo sapiens	No
Staphylococcus haemolyticus	JCSC1435	2	PRJNA12508	SAMD00061066	GCA_000009865.1	AP006716,AP006718,AP006719,AP006717	2000	Japan	Human, Homo sapiens	No
Staphylococcus haemolyticus	R1P1	ND	PRJNA81443	SAMN02471548	GCA_000261465.1	AJVA00000000	ND	ND	Copper alloy coin	No
Staphylococcus haemolyticus	DNF00585	ND	PRJNA219669	SAMN02850970	GCA_000759125.1	JRNK00000000	ND	ND	Human, Homo sapiens	No
Staphylococcus haemolyticus	C10D	23	PRJNA246629	SAMN02996615	GCA_000763705.1	JQHB00000000	2012	Malaysia	Human, Homo sapiens	No
Staphylococcus haemolyticus	C10A	1	PRJNA246625	SAMN02943872	GCA_000764065.1	JPRW00000000	2013	Malaysia	Human, Homo sapiens	No
Staphylococcus haemolyticus	Sh29/312/L2	42	PRJNA279309	SAMN03436301	GCA_000972725.1	CP011116	2012	Brazil	Human, Homo sapiens	No
Staphylococcus haemolyticus	1HT3	9	PRJNA275683	SAMN03352181	GCA_000981145.1	LAKG01000000	2012	India	Human, Homo sapiens	No
Staphylococcus haemolyticus	96671	8	PRJEB2705	SAMEA1035037	GCA_001047775.1	CVRV01000000	2014	ND	Human, Homo sapiens	No
Staphylococcus haemolyticus	1328_SHAE	ND	PRJNA267549	SAMN03197308	GCA_001069705.1	JVTM01000000	ND	United States	Human, Homo sapiens	No
Staphylococcus haemolyticus	1292_SHAE	ND	PRJNA267549	SAMN03197264	GCA_001070475.1	JVVE01000000	ND	United States	Human, Homo sapiens	No
Staphylococcus haemolyticus	164_SHAE	30	PRJNA267549	SAMN03197356	GCA_001071555.1	JVRQ01000000	ND	United States	Human, Homo sapiens	No
Staphylococcus haemolyticus	235_SHAE	3	PRJNA267549	SAMN03197424	GCA_001071875.1	JVPA01000000	ND	United States	Human, Homo sapiens	No
Staphylococcus haemolyticus	285_SHAE	3	PRJNA267549	SAMN03197479	GCA_001072095.1	JVMX01000000	ND	United States	Human, Homo sapiens	No
Staphylococcus haemolyticus	6035	1	PRJEB2705	SAMEA1035062	GCA_001223605.1	CUFD01000000	2007	Germany	Human, Homo sapiens	No
Staphylococcus haemolyticus	51-50	ND	PRJEB2705	SAMEA1035120	GCA_001223805.1	CUED01000000	1989	Norway	Human, Homo sapiens	No
Staphylococcus haemolyticus	CN1175	3	PRJEB2705	SAMEA1035051	GCA_001223905.1	CUEY01000000	2005	United Kingdom	Human, Homo sapiens	No
Staphylococcus haemolyticus	278-10	ND	PRJEB2705	SAMEA1035081	GCA_001223985.1	CUES01000000	2003	Norway	Animal	No
Staphylococcus haemolyticus	6_13	29	PRJEB2705	SAMEA1035032	GCA_001224145.1	CUEL01000000	1992	Norway	Human, Homo sapiens	No
Staphylococcus haemolyticus	51-26	3	PRJEB2705	SAMEA1035072	GCA_001224245.1	CUDJ01000000	2002	Norway	Human, Homo sapiens	No
Staphylococcus haemolyticus	103709	3	PRJEB2705	SAMEA1035151	GCA_001224425.1	CUGU01000000	2002	Switzerland	Human, Homo sapiens	No
Staphylococcus haemolyticus	625	1	PRJEB2705	SAMEA1035157	GCA_001224545.1	CUHC01000000	2008	Germany	Human, Homo sapiens	No
Staphylococcus haemolyticus	131776	46	PRJEB2705	SAMEA1035141	GCA_001224745.1	CUGC01000000	2007	Switzerland	Human, Homo sapiens	No
Staphylococcus haemolyticus	115601	4	PRJEB2705	SAMEA1035134	GCA_001225225.1	CUHH01000000	2004	Switzerland	Human, Homo sapiens	No
Staphylococcus haemolyticus	6660	1	PRJEB2705	SAMEA1035135	GCA_001225245.1	CUGT01000000	2008	Germany	Human, Homo sapiens	No
Staphylococcus haemolyticus	51-16	3	PRJEB2705	SAMEA1035033	GCA_001225445.1	CUDC01000000	2004	Norway	Human, Homo sapiens	No
Staphylococcus haemolyticus	92271	3	PRJEB2705	SAMEA1035058	GCA_001225485.1	CUFY01000000	2001	Switzerland	Human, Homo sapiens	No
Staphylococcus haemolyticus	AB	1	PRJEB2705	SAMEA1035096	GCA_001225665.1	CUEN01000000	2010	Belgium	Horse, Equus caballus	No
Staphylococcus haemolyticus	140376	ND	PRJEB2705	SAMEA1035028	GCA_001225905.1	CUHF01000000	2008	Switzerland	Human, Homo sapiens	No
Staphylococcus haemolyticus	F033	ND	PRJEB2705	SAMEA1035146	GCA_001225985.1	CUFH01000000	2014	Japan	Human, Homo sapiens	No
Staphylococcus haemolyticus	25-29	29	PRJEB2705	SAMEA1035026	GCA_001226105.1	CUCJ01000000	2014	Norway	Human, Homo sapiens	No
Staphylococcus haemolyticus	JCSC_1435	2	PRJEB2705	SAMEA1035054	GCA_001226285.1	CUER01000000	2000	Japan	Human, Homo sapiens	No
Staphylococcus haemolyticus	114126	1	PRJEB2705	SAMEA1035061	GCA_001226325.1	CUGQ01000000	2004	Switzerland	Human, Homo sapiens	No
Staphylococcus haemolyticus	T_621	14	PRJEB2705	SAMEA1035024	GCA_001226405.1	CUFL01000000	2014	Japan	Human, Homo sapiens	No
Staphylococcus haemolyticus	51-07	3	PRJEB2705	SAMEA1035112	GCA_001226705.1	CUCV01000000	2004	Norway	Human, Homo sapiens	No
Staphylococcus haemolyticus	51-21	ND	PRJEB2705	SAMEA1035103	GCA_001226765.1	CUDG01000000	2005	Norway	Human, Homo sapiens	No
Staphylococcus haemolyticus	121875	1	PRJEB2705	SAMEA1035110	GCA_001226805.1	CUGL01000000	2005	Switzerland	Human, Homo sapiens	No
Staphylococcus haemolyticus	127639	1	PRJEB2705	SAMEA1035127	GCA_001227045.1	CUHE01000000	2006	Switzerland	Human, Homo sapiens	No
Staphylococcus haemolyticus	95671	8	PRJEB2705	SAMEA1035056	GCA_001227205.1	CUFA01000000	2001	Switzerland	Human, Homo sapiens	No
Staphylococcus haemolyticus	51-34	4	PRJEB2705	SAMEA1035100	GCA_001227225.1	CUDS01000000	1991	Norway	Human, Homo sapiens	No
Staphylococcus haemolyticus	51-18	3	PRJEB2705	SAMEA1035067	GCA_001227245.1	CUDE01000000	2001	Norway	Human, Homo sapiens	No
Staphylococcus haemolyticus	26-24	29	PRJEB2705	SAMEA1035029	GCA_001227365.1	CUCS01000000	1999	Norway	Human, Homo sapiens	No
Staphylococcus haemolyticus	T_480	2	PRJEB2705	SAMEA1035071	GCA_001227385.1	CUFN01000000	2014	Japan	Human, Homo sapiens	No
Staphylococcus haemolyticus	25-12	29	PRJEB2705	SAMEA1035046	GCA_001227585.1	CUCI01000000	1995	Norway	Human, Homo sapiens	No
Staphylococcus haemolyticus	51-44	ND	PRJEB2705	SAMEA1035143	GCA_001227625.1	CUDX01000000	1994	Norway	Human, Homo sapiens	No
Staphylococcus haemolyticus	51-41	2	PRJEB2705	SAMEA1035075	GCA_001227705.1	CUDW01000000	1993	Norway	Human, Homo sapiens	No
Staphylococcus haemolyticus	51-20	4	PRJEB2705	SAMEA1035107	GCA_001227745.1	CUDF01000000	2001	Norway	Human, Homo sapiens	No
Staphylococcus haemolyticus	25-59	29	PRJEB2705	SAMEA1035069	GCA_001228105.1	CUCP01000000	1996	Norway	Human, Homo sapiens	No
Staphylococcus haemolyticus	135665	3	PRJEB2705	SAMEA1035060	GCA_001228185.1	CUFW01000000	2008	Switzerland	Human, Homo sapiens	No
Staphylococcus haemolyticus	127925	3	PRJEB2705	SAMEA1035086	GCA_001228285.1	CUGD01000000	2006	Switzerland	Human, Homo sapiens	No
Staphylococcus haemolyticus	51-45	3	PRJEB2705	SAMEA1035123	GCA_001228325.1	CUEB01000000	1994	Norway	Human, Homo sapiens	No
Staphylococcus haemolyticus	51-37	ND	PRJEB2705	SAMEA1035070	GCA_001228405.1	CUDV01000000	1990	Norway	Human, Homo sapiens	No
Staphylococcus haemolyticus	51-17	4	PRJEB2705	SAMEA1035073	GCA_001228465.1	CUDD01000000	2002	Norway	Human, Homo sapiens	No
Staphylococcus haemolyticus	W59	ND	PRJEB2705	SAMEA1035059	GCA_001228845.1	CUFO01000000	2014	Japan	Human, Homo sapiens	No
Staphylococcus haemolyticus	105731	25	PRJEB2705	SAMEA1035090	GCA_001229105.1	CUHI01000000	2003	Switzerland	Human, Homo sapiens	No
Staphylococcus haemolyticus	51-27	29	PRJEB2705	SAMEA1035027	GCA_001229125.1	CUDL01000000	2002	Norway	Human, Homo sapiens	No
Staphylococcus haemolyticus	113101	3	PRJEB2705	SAMEA1035053	GCA_001229185.1	CUGG01000000	2004	Switzerland	Human, Homo sapiens	No
Staphylococcus haemolyticus	643	1	PRJEB2705	SAMEA1035119	GCA_001229605.1	CUHP01000000	2008	Germany	Human, Homo sapiens	No
Staphylococcus haemolyticus	115472	4	PRJEB2705	SAMEA1035038	GCA_001229765.1	CUFZ01000000	2004	Switzerland	Human, Homo sapiens	No
Staphylococcus haemolyticus	112056	4	PRJEB2705	SAMEA1035063	GCA_001229785.1	CUHA01000000	2004	Switzerland	Human, Homo sapiens	No
Staphylococcus haemolyticus	25-57	29	PRJEB2705	SAMEA1035108	GCA_001229885.1	CUCM01000000	2014	Norway	Human, Homo sapiens	No
Staphylococcus haemolyticus	51-24	3	PRJEB2705	SAMEA1035065	GCA_001230025.1	CUDM01000000	2001	Norway	Human, Homo sapiens	No
Staphylococcus haemolyticus	137133	30	PRJEB2705	SAMEA1035105	GCA_001230145.1	CUHG01000000	2008	Switzerland	Human, Homo sapiens	No
Staphylococcus haemolyticus	CN1219	1	PRJEB2705	SAMEA1035077	GCA_001230305.1	CUFC01000000	2005	United Kingdom	Human, Homo sapiens	No
Staphylococcus haemolyticus	51-08	4	PRJEB2705	SAMEA1035092	GCA_001230445.1	CUCW01000000	2002	Norway	Human, Homo sapiens	No
Staphylococcus haemolyticus	8-9	29	PRJEB2705	SAMEA1035041	GCA_001230625.1	CUEK01000000	1991	Norway	Human, Homo sapiens	No
Staphylococcus haemolyticus	109919	ND	PRJEB2705	SAMEA1035121	GCA_001230645.1	CUFT01000000	2003	Switzerland	Human, Homo sapiens	No
Staphylococcus haemolyticus	CN1138	8	PRJEB2705	SAMEA1035155	GCA_001230845.1	CUEV01000000	2005	United Kingdom	Human, Homo sapiens	No
Staphylococcus haemolyticus	51-11	3	PRJEB2705	SAMEA1035052	GCA_001230985.1	CUDB01000000	2004	Norway	Human, Homo sapiens	No
Staphylococcus haemolyticus	124304	1	PRJEB2705	SAMEA1035106	GCA_001231025.1	CUGR01000000	2006	Switzerland	Human, Homo sapiens	No
Staphylococcus haemolyticus	51-03	ND	PRJEB2705	SAMEA1035129	GCA_001231125.1	CUCR01000000	2005	Norway	Human, Homo sapiens	No
Staphylococcus haemolyticus	F06	9	PRJEB2705	SAMEA1035133	GCA_001231145.1	CUFI01000000	2014	Japan	Human, Homo sapiens	No
Staphylococcus haemolyticus	51-33	3	PRJEB2705	SAMEA1035122	GCA_001231265.1	CUDQ01000000	2005	Norway	Human, Homo sapiens	No
Staphylococcus haemolyticus	104658	3	PRJEB2705	SAMEA1035140	GCA_001231545.1	CUGY01000000	2002	Switzerland	Human, Homo sapiens	No
Staphylococcus haemolyticus	W_75	8	PRJEB2705	SAMEA1035111	GCA_001231725.1	CUFQ01000000	2014	Japan	Human, Homo sapiens	No
Staphylococcus haemolyticus	94759	ND	PRJEB2705	SAMEA1035114	GCA_001231825.1	CUHB01000000	2001	Switzerland	Human, Homo sapiens	No
Staphylococcus haemolyticus	124655	ND	PRJEB2705	SAMEA1035101	GCA_001231885.1	CUGE01000000	2006	Switzerland	Human, Homo sapiens	No
Staphylococcus haemolyticus	W114	8	PRJEB2705	SAMEA1035095	GCA_001232065.1	CUFS01000000	2014	Japan	Human, Homo sapiens	No
Staphylococcus haemolyticus	51-09	1	PRJEB2705	SAMEA1035152	GCA_001232245.1	CUCY01000000	2005	Norway	Human, Homo sapiens	No
Staphylococcus haemolyticus	CN1167	9	PRJEB2705	SAMEA1035035	GCA_001232285.1	CUEX01000000	2005	United Kingdom	Human, Homo sapiens	No
Staphylococcus haemolyticus	51-39	4	PRJEB2705	SAMEA1035055	GCA_001232605.1	CUDU01000000	1990	Norway	Human, Homo sapiens	No
Staphylococcus haemolyticus	135073	1	PRJEB2705	SAMEA1035149	GCA_001232645.1	CUHJ01000000	2008	Switzerland	Human, Homo sapiens	No
Staphylococcus haemolyticus	51-55	2	PRJEB2705	SAMEA1035068	GCA_001232865.1	CUEJ01000000	1989	Norway	Human, Homo sapiens	No
Staphylococcus haemolyticus	51-72	3	PRJEB2705	SAMEA1035084	GCA_001233165.1	CUEF01000000	2010	Norway	Human, Homo sapiens	No
Staphylococcus haemolyticus	131974	ND	PRJEB2705	SAMEA1035043	GCA_001233205.1	CUGP01000000	2007	Switzerland	Human, Homo sapiens	No
Staphylococcus haemolyticus	89727	4	PRJEB2705	SAMEA1035085	GCA_001233265.1	CUHK01000000	2001	Switzerland	Human, Homo sapiens	No
Staphylococcus haemolyticus	51-52	4	PRJEB2705	SAMEA1035091	GCA_001233365.1	CUEH01000000	1991	Norway	Human, Homo sapiens	No
Staphylococcus haemolyticus	102938	3	PRJEB2705	SAMEA1035083	GCA_001233505.1	CUFX01000000	2002	Switzerland	Human, Homo sapiens	No
Staphylococcus haemolyticus	CN1197	ND	PRJEB2705	SAMEA1035057	GCA_001233565.1	CUEZ01000000	2005	United Kingdom	Human, Homo sapiens	No
Staphylococcus haemolyticus	115609	4	PRJEB2705	SAMEA1035156	GCA_001233845.1	CUFR01000000	2004	Switzerland	Human, Homo sapiens	No
Staphylococcus haemolyticus	708075	1	PRJEB2705	SAMEA1035031	GCA_001233865.1	CUFF01000000	2007	Spain	Human, Homo sapiens	No
Staphylococcus haemolyticus	136731	1	PRJEB2705	SAMEA1035148	GCA_001234045.1	CUGV01000000	2008	Switzerland	Human, Homo sapiens	No
Staphylococcus haemolyticus	109939	1	PRJEB2705	SAMEA1035089	GCA_001234185.1	CUGK01000000	2003	Switzerland	Human, Homo sapiens	No
Staphylococcus haemolyticus	26-4	29	PRJEB2705	SAMEA1035042	GCA_001234205.1	CUCO01000000	1997	Norway	Human, Homo sapiens	No
Staphylococcus haemolyticus	2111	1	PRJEB2705	SAMEA1035099	GCA_001234345.1	CUHQ01000000	2008	Germany	Human, Homo sapiens	No
Staphylococcus haemolyticus	51-06	3	PRJEB2705	SAMEA1035104	GCA_001234405.1	CUCU01000000	2001	Norway	Human, Homo sapiens	No
Staphylococcus haemolyticus	25-38	29	PRJEB2705	SAMEA1035145	GCA_001234445.1	CUCK01000000	1995	Norway	Human, Homo sapiens	No
Staphylococcus haemolyticus	CN1234	1	PRJEB2705	SAMEA1035093	GCA_001234485.1	CUFM01000000	2005	United Kingdom	Human, Homo sapiens	No
Staphylococcus haemolyticus	133319	ND	PRJEB2705	SAMEA1035040	GCA_001234545.1	CUGA01000000	2007	Switzerland	Human, Homo sapiens	No
Staphylococcus haemolyticus	F01	8	PRJEB2705	SAMEA1035094	GCA_001234585.1	CUWC01000000	2014	Japan	Human, Homo sapiens	No
Staphylococcus haemolyticus	132337	1	PRJEB2705	SAMEA1035132	GCA_001235085.1	CUGW01000000	2007	Switzerland	Human, Homo sapiens	No
Staphylococcus haemolyticus	F0_34	2	PRJEB2705	SAMEA1035036	GCA_001235105.1	CUFJ01000000	2014	Japan	Human, Homo sapiens	No
Staphylococcus haemolyticus	137772	1	PRJEB2705	SAMEA1035078	GCA_001235305.1	CUGJ01000000	2008	Switzerland	Human, Homo sapiens	No
Staphylococcus haemolyticus	123477	1	PRJEB2705	SAMEA1035136	GCA_001235325.1	CUGX01000000	2005	Switzerland	Human, Homo sapiens	No
Staphylococcus haemolyticus	51-32	4	PRJEB2705	SAMEA1035125	GCA_001235405.1	CUDR01000000	2001	Norway	Human, Homo sapiens	No
Staphylococcus haemolyticus	21116	8	PRJEB2705	SAMEA1035142	GCA_001235445.1	CUFP01000000	2014	Japan	Human, Homo sapiens	No
Staphylococcus haemolyticus	131062	1	PRJEB2705	SAMEA1035064	GCA_001235545.1	CUHL01000000	2007	Switzerland	Human, Homo sapiens	No
Staphylococcus haemolyticus	F045	3	PRJEB2705	SAMEA1035124	GCA_001235645.1	CUFK01000000	2014	Japan	Human, Homo sapiens	No
Staphylococcus haemolyticus	51-13	3	PRJEB2705	SAMEA1035044	GCA_001235665.1	CUCZ01000000	2004	Norway	Human, Homo sapiens	No
Staphylococcus haemolyticus	112622	ND	PRJEB2705	SAMEA1035131	GCA_001235685.1	CUGN01000000	2004	Switzerland	Human, Homo sapiens	No
Staphylococcus haemolyticus	113952	46	PRJEB2705	SAMEA1035080	GCA_001235705.1	CUGI01000000	2004	Switzerland	Human, Homo sapiens	No
Staphylococcus haemolyticus	CN1134	ND	PRJEB2705	SAMEA1035098	GCA_001235745.1	CUEW01000000	2005	United Kingdom	Human, Homo sapiens	No
Staphylococcus haemolyticus	51-42	4	PRJEB2705	SAMEA1035030	GCA_001235805.1	CUDZ01000000	1993	Norway	Human, Homo sapiens	No
Staphylococcus haemolyticus	51-47	8	PRJEB2705	SAMEA1035154	GCA_001235945.1	CUEC01000000	1994	Norway	Human, Homo sapiens	No
Staphylococcus haemolyticus	123268	1	PRJEB2705	SAMEA1035066	GCA_001236145.1	CUGH01000000	2005	Switzerland	Human, Homo sapiens	No
Staphylococcus haemolyticus	25-60	ND	PRJEB2705	SAMEA1035082	GCA_001236245.1	CUCN01000000	1996	Norway	Human, Homo sapiens	No
Staphylococcus haemolyticus	51-22	ND	PRJEB2705	SAMEA1035117	GCA_001236365.1	CUDI01000000	2002	Norway	Human, Homo sapiens	No
Staphylococcus haemolyticus	51-51	ND	PRJEB2705	SAMEA1035097	GCA_001236425.1	CUEI01000000	1989	Norway	Human, Homo sapiens	No
Staphylococcus haemolyticus	114564	4	PRJEB2705	SAMEA1035128	GCA_001236685.1	CUGB01000000	2004	Switzerland	Human, Homo sapiens	No
Staphylococcus haemolyticus	CN1011	1	PRJEB2705	SAMEA1035074	GCA_001237065.1	CUEU01000000	2005	United Kingdom	Human, Homo sapiens	No
Staphylococcus haemolyticus	7532	1	PRJEB2705	SAMEA1035139	GCA_001237105.1	CUHM01000000	2008	Germany	Human, Homo sapiens	No
Staphylococcus haemolyticus	134634	ND	PRJEB2705	SAMEA1035088	GCA_001237185.1	CUGS01000000	2008	Switzerland	Human, Homo sapiens	No
Staphylococcus haemolyticus	51-15	3	PRJEB2705	SAMEA1035045	GCA_001237405.1	CUFB01000000	2001	Norway	Human, Homo sapiens	No
Staphylococcus haemolyticus	6682	1	PRJEB2705	SAMEA1035116	GCA_001237425.1	CUGF01000000	2008	Germany	Human, Homo sapiens	No
Staphylococcus haemolyticus	M-176	11	PRJEB2705	SAMEA1035034	GCA_001237485.1	CUEQ01000000	1988	United States	Human, Homo sapiens	No
Staphylococcus haemolyticus	144377	1	PRJEB2705	SAMEA1035025	GCA_001237665.1	CUGO01000000	2008	Switzerland	Human, Homo sapiens	No
Staphylococcus haemolyticus	51-30	3	PRJEB2705	SAMEA1035048	GCA_001237685.1	CUDO01000000	2003	Norway	Human, Homo sapiens	No
Staphylococcus haemolyticus	51-04	1	PRJEB2705	SAMEA1035153	GCA_001237705.1	CUCT01000000	2005	Norway	Human, Homo sapiens	No
Staphylococcus haemolyticus	104626	3	PRJEB2705	SAMEA1035150	GCA_001237725.1	CUGM01000000	2002	Switzerland	Human, Homo sapiens	No
Staphylococcus haemolyticus	6249	1	PRJEB2705	SAMEA1035079	GCA_001238045.1	CUFE01000000	2007	Germany	Human, Homo sapiens	No
Staphylococcus haemolyticus	s5	1	PRJEB2705	SAMEA1035144	GCA_001238085.1	CUEM01000000	2010	Belgium	Animal	No
Staphylococcus haemolyticus	51-31	4	PRJEB2705	SAMEA1035147	GCA_001238205.1	CUDP01000000	2003	Norway	Human, Homo sapiens	No
Staphylococcus haemolyticus	25-44	8	PRJEB2705	SAMEA1035102	GCA_001238305.1	CUCL01000000	2014	Norway	Human, Homo sapiens	No
Staphylococcus haemolyticus	51-35	4	PRJEB2705	SAMEA1035118	GCA_001238425.1	CUDT01000000	1990	Norway	Human, Homo sapiens	No
Staphylococcus haemolyticus	51-46	ND	PRJEB2705	SAMEA1035137	GCA_001238515.1	CUEA01000000	1994	Norway	Human, Homo sapiens	No
Staphylococcus haemolyticus	97208	4	PRJEB2705	SAMEA1035050	GCA_001238665.1	CUHD01000000	2001	Switzerland	Human, Homo sapiens	No
Staphylococcus haemolyticus	25-63	29	PRJEB2705	SAMEA1035076	GCA_001238745.1	CUCQ01000000	1996	Norway	Human, Homo sapiens	No
Staphylococcus haemolyticus	51-29	1	PRJEB2705	SAMEA1035047	GCA_001238865.1	CUDN01000000	2004	Norway	Human, Homo sapiens	No
Staphylococcus haemolyticus	8074328	ND	PRJEB2705	SAMEA1035039	GCA_001238905.1	CUFG01000000	2008	Spain	Human, Homo sapiens	No
Staphylococcus haemolyticus	2263-3461	6	PRJEB2705	SAMEA1035109	GCA_001239225.1	CUEO01000000	2004	Germany	Animal	No
Staphylococcus haemolyticus	51-10	1	PRJEB2705	SAMEA1035130	GCA_001239425.1	CUCX01000000	2001	Norway	Human, Homo sapiens	No
Staphylococcus haemolyticus	CN1115	ND	PRJEB2705	SAMEA1035115	GCA_001239505.1	CUET01000000	2005	United Kingdom	Human, Homo sapiens	No
Staphylococcus haemolyticus	135814	1	PRJEB2705	SAMEA1035087	GCA_001239565.1	CUGZ01000000	2008	Switzerland	Human, Homo sapiens	No
Staphylococcus haemolyticus	51-43	2	PRJEB2705	SAMEA1035049	GCA_001239605.1	CUDY01000000	1993	Norway	Human, Homo sapiens	No
Staphylococcus haemolyticus	W_139	8	PRJEB2705	SAMEA1035126	GCA_001239625.1	CUFU01000000	2014	Japan	Human, Homo sapiens	No
Staphylococcus haemolyticus	7589	1	PRJEB2705	SAMEA1035113	GCA_001239725.1	CUFV01000000	2008	Germany	Human, Homo sapiens	No
Staphylococcus haemolyticus	MTCC 3383	26	PRJNA293144	SAMN03997514	GCA_001412465.1	LILF01000000	1976	Czechoslovakia	Human, Homo sapiens	No
Staphylococcus haemolyticus	FDAARGOS_148	ND	PRJNA231221	SAMN03996289	GCA_001471285.1	LORN01000000	2014	United States	Human, Homo sapiens	No
Staphylococcus haemolyticus	FDAARGOS_130	3	PRJNA231221	SAMN03996273	GCA_001471515.1	LOSE01000000	2014	United States	Human, Homo sapiens	No
Staphylococcus haemolyticus	SHN36	27	PRJNA305005	SAMN04316315	GCA_001529375.1	LRBN01000000	2009	India	Human, Homo sapiens	No
Staphylococcus haemolyticus	SHN65	21	PRJNA305007	SAMN04316316	GCA_001529395.1	LRHO01000000	2011	India	Human, Homo sapiens	No
Staphylococcus haemolyticus	SH1752	1	PRJNA305004	SAMN04316314	GCA_001529425.1	LRHN01000000	2010	India	Human, Homo sapiens	No
Staphylococcus haemolyticus	SH1574	1	PRJNA304997	SAMN04313475	GCA_001529445.1	LRBM01000000	2010	India	Human, Homo sapiens	No
Staphylococcus haemolyticus	SH747	22	PRJNA304951	SAMN04311881	GCA_001529465.1	LRHM01000000	2008	India	Human, Homo sapiens	No
Staphylococcus haemolyticus	S167	ND	PRJNA306712	SAMN04361561	GCA_001611955.1	CP013911,CP013912	2012	South Korea	Leaf vegetable	No
Staphylococcus haemolyticus	421	ND	PRJNA259936	SAMN03014697	GCA_001705085.1	JRAX00000000	2011	Russia	Human, Homo sapiens	No
Staphylococcus haemolyticus	864-1	ND	PRJNA259935	SAMN03014709	GCA_001705095.1	JRAY00000000	2011	Russia	Human, Homo sapiens	No
Staphylococcus haemolyticus	527	3	PRJNA259934	SAMN03014720	GCA_001705155.1	JRAZ00000000	2011	Russia	Human, Homo sapiens	No
Staphylococcus haemolyticus	39	3	PRJNA259933	SAMN03014694	GCA_001705245.1	JRAW00000000	2011	Russia	Human, Homo sapiens	No
Staphylococcus haemolyticus	IIF2SW-P5	3	PRJNA319366	SAMN04902361	GCA_001743425.1	MIZW00000000	2015	International Space Station	Polyester wipe	No
Staphylococcus haemolyticus	VB31546	ND	PRJNA326799	SAMN05292878	GCA_001756685.1	MAUC00000000	2015	India	Human, Homo sapiens	No
Staphylococcus haemolyticus	BC05211	ND	PRJNA356358	SAMN06112366	GCA_001969865.1	MRUZ00000000	2015	China	Bovine milk	No
Staphylococcus haemolyticus	NW19	3	PRJNA356357	SAMN06112365	GCA_001969875.1	MRUY00000000	2012	China	Bovine milk	No
Staphylococcus haemolyticus	SW007	ND	PRJNA361219	SAMN06227236	GCA_001975855.1	MTIZ00000000	2015	Australia	Dog, Canis lupus familiaris	No
Staphylococcus haemolyticus	IPK_TSA25	ND	PRJNA317609	SAMN06759398	GCA_002114275.1	NDWY00000000	2016	South Korea	Surface area of a building	No
Staphylococcus haemolyticus	SH06	3	PRJNA385713	SAMN06908747	GCA_002165435.1	NFUG00000000	2013	Iran	Human, Homo sapiens	No
Staphylococcus haemolyticus	OG2	ND	PRJNA375758	SAMN06718480	GCA_002276975.1	NCXH00000000	2016	Germany	Kefir	No
Staphylococcus haemolyticus	SH05_17	3	PRJNA419708	SAMN08095614	GCA_002799545.1	PHKK01000000	2017	Brazil	Human, Homo sapiens	No
Staphylococcus haemolyticus	Z52	ND	PRJNA419091	SAMN08042851	GCA_002892325.1	PHHQ01000000	2015	India	Groundwater	No
Staphylococcus haemolyticus	NCTC 11042	26	PRJNA339206	SAMN06177164	GCA_002901805.1	PPQA01000000	1975	United Kingdom	Human, Homo sapiens	No
Staphylococcus haemolyticus	83131A	25	PRJNA417990	SAMN08013134	GCA_002906595.1	CP024809,CP024810	2016	Netherlands	Human, Homo sapiens	No
Staphylococcus haemolyticus	B	25	PRJNA417990	SAMN08161435	GCA_002906615.1	CP025396,CP025397,CP025398	2016	Netherlands	Human, Homo sapiens	No
Staphylococcus haemolyticus	A109N1B1	25	PRJNA417366	SAMN08031757	GCA_002934085.1	PGWY01000000	2017	South Africa	Human, Homo sapiens	No
Staphylococcus haemolyticus	G811N2B1	25	PRJNA417366	SAMN08031759	GCA_002934125.1	PGWX01000000	2017	South Africa	Human, Homo sapiens	No
Staphylococcus haemolyticus	SGAir0252	ND	PRJNA388547	SAMN08103045	GCA_002952715.2	CP025031,CP025033	2015	Singapore	Air	No
Staphylococcus haemolyticus	SNUC 4966	ND	PRJNA342349	SAMN06173074	GCA_003042415.1	PZIC01000000	2008	Canada	Cow, Bos taurus	No
Staphylococcus haemolyticus	SNUC 5782	ND	PRJNA342349	SAMN06173073	GCA_003042435.1	PZID01000000	2008	Canada	Cow, Bos taurus	No
Staphylococcus haemolyticus	SNUC 4488	ND	PRJNA342349	SAMN06173070	GCA_003042455.1	PZIF01000000	2008	Canada	Cow, Bos taurus	No
Staphylococcus haemolyticus	SNUC 2814	ND	PRJNA342349	SAMN06173066	GCA_003042495.1	PZII01000000	2007	Canada	Cow, Bos taurus	No
Staphylococcus haemolyticus	SNUC 1361	ND	PRJNA342349	SAMN06173059	GCA_003042515.1	PZIN01000000	2008	Canada	Cow, Bos taurus	No
Staphylococcus haemolyticus	SNUC 1317	ND	PRJNA342349	SAMN06173057	GCA_003042535.1	PZIP01000000	2007	Canada	Cow, Bos taurus	No
Staphylococcus haemolyticus	SNUC 1584	ND	PRJNA342349	SAMN06173062	GCA_003042575.1	PZIK01000000	2007	Canada	Cow, Bos taurus	No
Staphylococcus haemolyticus	SNUC 136	ND	PRJNA342349	SAMN06173051	GCA_003042595.1	PZIU01000000	2007	Canada	Cow, Bos taurus	No
Staphylococcus haemolyticus	SNUC 1450	ND	PRJNA342349	SAMN06173061	GCA_003042615.1	PZIL01000000	2008	Canada	Cow, Bos taurus	No
Staphylococcus haemolyticus	SNUC 128	ND	PRJNA342349	SAMN06173050	GCA_003042675.1	PZIV01000000	2007	Canada	Cow, Bos taurus	No
Staphylococcus haemolyticus	SNUC 127	ND	PRJNA342349	SAMN06173049	GCA_003042695.1	PZIW01000000	2007	Canada	Cow, Bos taurus	No
Staphylococcus haemolyticus	SNUC 1114	ND	PRJNA342349	SAMN06173056	GCA_003043015.1	PZIQ01000000	2008	Canada	Cow, Bos taurus	No
Staphylococcus haemolyticus	SNUC 4637	ND	PRJNA342349	SAMN06173071	GCA_003043635.1	PZIE01000000	2008	Canada	Cow, Bos taurus	No
Staphylococcus haemolyticus	SNUC 3825	ND	PRJNA342349	SAMN06173068	GCA_003043675.1	PZIG01000000	2007	Canada	Cow, Bos taurus	No
Staphylococcus haemolyticus	SNUC 2139	ND	PRJNA342349	SAMN06173063	GCA_003043695.1	PZIJ01000000	2007	Canada	Cow, Bos taurus	No
Staphylococcus haemolyticus	SNUC 3453	ND	PRJNA342349	SAMN06173067	GCA_003043715.1	PZIH01000000	2007	Canada	Cow, Bos taurus	No
Staphylococcus haemolyticus	SNUC 1408	ND	PRJNA342349	SAMN06173060	GCA_003043735.1	PZIM01000000	2007	Canada	Cow, Bos taurus	No
Staphylococcus haemolyticus	SNUC 220	ND	PRJNA342349	SAMN06173054	GCA_003043755.1	PZIS01000000	2007	Canada	Cow, Bos taurus	No
Staphylococcus haemolyticus	SNUC 823	ND	PRJNA342349	SAMN06173055	GCA_003043775.1	PZIR01000000	2007	Canada	Cow, Bos taurus	No
Staphylococcus haemolyticus	SNUC 203	ND	PRJNA342349	SAMN06173053	GCA_003043795.1	PZIT01000000	2007	Canada	Cow, Bos taurus	No
Staphylococcus haemolyticus	SNUC 123	ND	PRJNA342349	SAMN06173048	GCA_003043815.1	PZIX01000000	2007	Canada	Cow, Bos taurus	No
Staphylococcus haemolyticus	SNUC 109	ND	PRJNA342349	SAMN06173046	GCA_003043825.1	PZIY01000000	2007	Canada	Cow, Bos taurus	No
Staphylococcus haemolyticus	K8	ND	PRJEB22856	SAMEA104410614	GCA_900240195.1	LT963441	ND	ND	Human, Homo sapiens	No
Staphylococcus haemolyticus	NCTC11042	26	PRJEB6403	SAMEA3233544	GCA_900458595.1	UHDN01000000	1975	ND	ND	No
Staphylococcus haemolyticus	CNS200	1	PRJNA384130	SAMN10717544	ND	ND	2017	Russia	Human, Homo sapiens	Yes
Staphylococcus haemolyticus	UCLA-Sh-LR-9	4	PRJNA239883	SAMN02671430	ND	ND	2007	USA	Human, Homo sapiens	Yes
Staphylococcus haemolyticus	UCLA-Sh-LR-10	4	PRJNA239883	SAMN02671431	ND	ND	2007	USA	Human, Homo sapiens	Yes
Staphylococcus haemolyticus	UCLA-Sh-LR-16	4	PRJNA239883	SAMN02671434	ND	ND	2008	USA	Human, Homo sapiens	Yes
Staphylococcus haemolyticus	UCLA-Sh-LR-8	4	PRJNA239883	SAMN02671429	ND	ND	2007	USA	Human, Homo sapiens	Yes
Staphylococcus haemolyticus	UCLA-Sh-LR-11	4	PRJNA239883	SAMN02671432	ND	ND	2007	USA	Human, Homo sapiens	Yes
Staphylococcus haemolyticus	UCLA-Sh-LR-12	4	PRJNA239883	SAMN02671433	ND	ND	2007	USA	Human, Homo sapiens	Yes
Staphylococcus haemolyticus	UCLA-Sh-LR-24	4	PRJNA239883	SAMN02671435	ND	ND	2009	USA	Human, Homo sapiens	Yes
ND - no data; in MLST - new allele profile or missed genes
