# Supplementary material for: Global Expansion of Linezolid-Resistant Coagulase-Negative Staphylococci
Source: Front Microbiol. 2021 Sep 13;12:661798. doi: 10.3389/fmicb.2021.661798 (PMC8473885; doi:10.3389/fmicb.2021.661798)
Supplement: Supplementary Table 3 — Pairwise SNP differences between genomes of CoNS. [file Table_3.XLSX]

## Sheet: snp_diff_LRSE_ST2
Group 1	Group 2	Comparison	N сравнений	Mean	SD	Median	Lower IQR	Upper IQR	Min	Max
S (192)	S (192)	intra-group	36864	487.67397469459	513.323133705788	221.5	55	915	0	1908
S (192)	R (68)	inter-group	13056	422.861519607843	438.66313111408	192	183	544	1	1477
R (68)	R (68)	intra-group	4624	35.2985074626866	34.6605790168043	40	15	47	0	222
		все st2 геномы
		prokka
		roary
		snp_diffs

## Sheet: ST22
Group 1	Group 2	Comparison	N сравнений	Mean	SD	Median	Lower IQR	Upper IQR	Min	Max
S (5)	S (5)	intra-group	25	138.2	65.817593055015	126	121	190.75	0	212
S (5)	R (22)	inter-group	110	217.172727272727	31.210695382436	214.5	204	233	154	302
R (22)	R (22)	intra-group	484	49.5367965367965	30.3854539877395	44	27	64	1	159
		все st22 геномы
		prokka
		roary
		snp_diffs

## Sheet: ST23
Group 1	Group 2	Comparison	N	Mean	SD	Median	Lower IQR	Upper IQR	Min	Max
S (3)	S (3)	intra-group	9	84.6666666666667	11.9303534454489	81	78	89.5	75	98
S (3)	R (11)	inter-group	33	2706.66666666667	1957.37596456753	4153	171	4167	118	4185
R (11)	R (11)	intra-group	121	2190.96363636364	2105.16216463101	4196	37	4245	18	4275
		все st23 геномы
		prokka
		roary
		snp_diffs

## Sheet: Shom
Group 1	Group 2	Comparison	N	Mean	SD	Median	Lower IQR	Upper IQR	Min	Max
6	6	intra-group	400	47.7473684210526	40.0097788102554	25.5	15	92	1	148
6	1	inter-group	440	18394.7	289.364980651313	18361	18347	18566.25	17421	19205
6	5	inter-group	440	5874.49772727273	330.573492143286	5807	5604.5	6093.25	5162	6589
6	3	inter-group	140	18168.6142857143	51.8808243798713	18180	18130	18204.5	18026	18277
6	4	inter-group	60	7733.36666666667	18.4215852265728	7733	7729	7736.25	7679	7776
6	2	inter-group	40	19220	17.8080938095071	19219	19212.75	19224.25	19167	19264
1	1	intra-group	484	4030.64935064935	2124.12172397195	4197	3538.5	4915	0	9354
1	5	inter-group	484	18134.2830578512	390.347618665299	18159	17859.75	18389	16851	19409
1	3	inter-group	154	9607.59090909091	398.452785660328	9433.5	9378	9656.75	9223	11213
1	4	inter-group	66	16534.4848484848	215.05421444723	16445	16443	16647	16159	17299
1	2	inter-group	44	8720.45454545455	373.42777107684	8543	8535.75	8727.75	8487	10022
5	5	intra-group	484	5128.68398268398	1443.70705798097	5598	4889.5	6007	0	6952
5	3	inter-group	154	18007.8311688312	264.584686399376	18073	17733	18211.5	17562	18544
5	4	inter-group	66	7730.98484848485	400.943751759012	7724.5	7509.5	7983	6520	8373
5	2	inter-group	44	19013.4545454545	266.105107276041	19065	18775.25	19215.75	18550	19499
3	3	intra-group	49	3513.71428571429	2999.25704371695	2860	348	7694	76	7899
3	4	inter-group	21	16803.5238095238	80.6521041558241	16842	16715	16845	16658	16900
3	2	inter-group	14	10939.0714285714	146.642141222834	10942.5	10846.25	10964	10749	11241
4	4	intra-group	9	1.33333333333333	1.15470053837925	2	1	2	0	2
4	2	inter-group	6	17398.1666666667	3.9707262140151	17398.5	17394.5	17401	17394	17403
2	2	intra-group	4	7	0	7	7	7	7	7
		все геномы baps
		prokka
		roary
		snp_diffs

## Sheet: Table S3
	Supplemental material, Table S3. Median pairwise SNP differences between genomes of CoNS
	LRSE ST2 comparison									Description
		n=	42	4	9	2	8			SNP comparison of linezolid - resistant S. epidermidis of ST2 originated from different countries
	n=		Germany	Brazil	USA	France	Russia
	42	Germany	15
	4	Brazil	206	40
	9	USA	243	138	117
	2	France	44	206	240	2
	8	Russia	52	210	245	52	27
	S. epidermidis ST2 comparison
		n=	76	184			intra-group comparison			SNP comparison of all S. epidermidis ST2 including linezolid- susceptible and - resistant
	n=		ST2 - LRSE	ST2 - LSSE			inter-group comparison
	76	ST2 - LRSE	43
	184	ST2 - LSSE	191	463
	S. epidermidis ST22 comparison
		n=	22	5						SNP comparison of all S. epidermidis ST22
	n=		ST22-LRSE	ST22-LSSE
	22	ST22-LRSE	44
	5	ST22-LSSE	215	126
	LRSE ST22 comparison, including ST186
		n=	2	20	7					SNP comparison of linezolid - resistant S. epidermidis of all ST22, originated from different countries; ST186 was also included due to phylogenetically close to ST22
	n=		France	Russia	ST186 - USA
	2	France	3
	20	Russia	40	61
	7	ST186 - USA	1052	1073	124
	LRSE ST23 comparison belonging to different BAPS clusters
		n=	7	7	11					SNP comparison of S. epidermidis of all ST23, belonging to BAPS clusters 2 and 3; comparison of linezolid - resistant ST23 versus all ST23, belonging to different BAPS clusters
	n=		ST23-BAPS3	ST23-BAPS2	ST23 - LRSE
	7	ST23-BAPS3	160
	7	ST23-BAPS2	4204	35
	11	ST23 - LRSE	4265	3570	4196
	LRSE BAPS3 comparison, originated from different countries
		n=	4	23	2					SNP comparison of LRSE originated from Russia and USA; ST5 was also included due to phylogenetically close to ST23 from USA
	n=		ST23,ST5 USA	ST5 France	ST23 Russia
	4	ST23,ST5 USA	7165
	23	ST5 France	3711	5
	2	ST23 Russia	3720	7279	18
	S. hominis comparison belonging to different BAPS clusters
		n=	22	2	7	3	22	20		SNP comparison of S. hominis, belonging to different BAPS clusters
	n=		BAPS1	BAPS2	BAPS3	BAPS4	BAPS5	BAPS6
	22	BAPS1	4197
	2	BAPS2	8543	7
	7	BAPS3	9435	10943	2860
	3	BAPS4	16445	17399	16842	2
	22	BAPS5	18159	19065	18073	7725	5598
	20	BAPS6	18361	19219	18180	7733	5807	26
	S. haemolyticus comparison belonging to different BAPS clusters
		n=	171	8	14	13				SNP comparison of S. haemolyticus, belonging to different BAPS clusters
	n=		BAPS1	BAPS2	BAPS3	BAPS4
	171	BAPS1	651
	8	BAPS2	10169	2748
	14	BAPS3	8661	8126	2470
	13	BAPS4	8925	8154	3715	387
