# Supplementary material for: Global Expansion of Linezolid-Resistant Coagulase-Negative Staphylococci
Source: Front Microbiol. 2021 Sep 13;12:661798. doi: 10.3389/fmicb.2021.661798 (PMC8473885; doi:10.3389/fmicb.2021.661798)
Supplement: Supplementary Table 4 — Description of resistance phenotypes and genotypes of Russian linezolid resistant isolates including MICs and PAP data. [file Table_4.XLSX]

## Sheet: Лист1
Isolate	Species	Site	Source	NCBI SRA	NCBI BioSample	Year	MLST, ST	OXA	FOX	LNZ	TDZ	VAN	ORI	DAL	TLV	TEC	DAP	TGC	TET	CPT	RIF	CIP	MXF	GEN	MUP	FUS	SXT	ERY	CLI	PAP/AUC	mecA	ccr complex	mec complex	SCCmec type	psm-mec	blaZ	сfr	SNPs 23S rRNA E.coli numbering (Staphylococcus numbering (NC_004461.1, NZ_CP046306.1, NZ_CP035291.1))	SNPs rplB (L2)	SNPs rplC (L3)	SNPs rplV (L22)	aac(6')-aph(2'')	aph(2'')-Ia	aph(2'')-If	aph(3')-III	aad(6)	aadD	spc	ermA
CNS144	S.epidermidis	A	blood	SRX2765618	SAMN06829248	2015	23	128	256	32	2	4	<0.03	0.03	0.125	2	0.125	0.125	0.5	0.5	>4	8	2	>128	>32	0.25	4	>128	1	0.673631901208577	POS	ccrC1	mec-class-C2	SCCmec V (subtype Vb) -like	NEG	NEG	NEG	G2576T (G2602T)	Val112Ile, Ile75Thr	Leu101Val	NEG	POS	POS	POS	NEG	NEG	NEG	POS	POS
CNS171	S.hominis	D	blood	SRX2765617	SAMN06829249	2016	2	512	256	>32	4	2	<0.03	0.06	0.125	4	0.25	0.25	32	1	1	4	1	8	2	0.06	0.5	16	0.5	0.752281229794208	POS	ccrA3, ccrB3, ccrB4	mecR1, mecI	SCCmec III - like	POS	POS	NEG	G2576T (G2603T)	Val95Ile	Met156Thr, Val154Leu	NEG	POS	POS	NEG	POS	NEG	NEG	NEG	NEG
CNS172	S.epidermidis	B	blood	SRX2765616	SAMN06829250	2016	22	128	64	>32	>32	2	<0.03	0.03	0.125	2	0.125	0.125	1	0.25	0.5	32	32	128	>32	8	2	<0.125	64	0.99498630131003	POS	ccrA3, ccrB3, ccrC2	mecR1, mecI	SCCmec III - like	POS	POS	NEG	C2534T (C2560T), T2504A (T2530A)	Val112Ile, Ile75Thr	Leu101Val, Asp159Tyr, Gly152Asp	NEG	POS	POS	POS	POS	POS	NEG	NEG	NEG
CNS173	S.hominis	A	blood	SRX2765615	SAMN06829251	2016	2	512	256	32	8	2	<0.03	0.06	0.125	4	0.125	0.25	32	1	0.5	4	1	32	2	0.06	0.25	8	0.125	0.527334397134707	POS	ccrA3, ccrB3, ccrB4	mecR1, mecI	SCCmec III - like	POS	POS	NEG	G2576T (G2603T)	Val95Ile	Met156Thr, Val154Leu	NEG	POS	POS	NEG	NEG	NEG	NEG	NEG	NEG
CNS175	S.hominis	A	blood	SRX2765614	SAMN06829252	2016	2	512	256	32	4	2	<0.03	0.125	0.125	4	0.25	0.25	32	1	0.5	4	1	16	2	0.06	0.25	16	0.5	0.409629658888404	POS	ccrA3, ccrB3, ccrB4	mecR1, mecI	SCCmec III - like	POS	POS	NEG	G2576T (G2603T)	Val95Ile	Met156Thr, Val154Leu	NEG	POS	POS	NEG	NEG	NEG	NEG	NEG	NEG
CNS178	S.epidermidis	A	blood	SRX2765613	SAMN06829253	2016	22	64	32	>32	16	1	<0.03	<0.03	0.06	0.125	0.125	0.25	2	0.125	0.5	128	64	128	>32	4	4	<0.125	>64	0.877266800444464	POS	ccrA3, ccrB3, ccrC2	mecR1, mecI	SCCmec III - like	POS	POS	NEG	C2534T (C2560T), T2504A (T2530A)	Val112Ile, Ile75Thr	Leu101Val, Asp159Tyr, Gly152Asp	NEG	POS	POS	POS	POS	POS	NEG	NEG	NEG
CNS179	S.hominis	A	blood	SRX2765612	SAMN06829254	2016	2	512	256	32	8	2	<0.03	0.06	0.125	4	0.125	0.5	32	1	1	8	1	32	4	0.125	0.5	16	0.5	0.461689910365856	POS	ccrA3, ccrB3, ccrB4	mecR1, mecI	SCCmec III - like	POS	POS	NEG	G2576T (G2603T)	Val95Ile	Met156Thr, Val154Leu	NEG	POS	POS	NEG	NEG	NEG	NEG	NEG	NEG
CNS180	S.epidermidis	D	blood	SRX2765611	SAMN06829255	2016	22	4	32	>32	16	2	<0.03	<0.03	0.06	1	0.25	0.25	4	0.125	0.5	>256	64	128	>32	8	8	<0.125	>64	0.750364755051853	POS	ccrA3, ccrB3, ccrC2	mecR1, mecI	SCCmec III - like	POS	POS	NEG	C2534T (C2560T), T2504A (T2530A)	Val112Ile, Ile75Thr	Leu101Val, Asp159Tyr, Gly152Asp	NEG	POS	POS	POS	POS	POS	NEG	NEG	NEG
CNS181	S.hominis	A	blood	SRX2765610	SAMN06829256	2016	2	512	256	>32	4	2	<0.03	0.125	0.125	4	0.125	0.5	64	1	1	8	1	32	2	0.06	0.5	64	1	0.822914889108193	POS	ccrA3, ccrB3, ccrB4	mecR1, mecI	SCCmec III - like	POS	POS	NEG	G2576T (G2603T)	Val95Ile	Met156Thr, Val154Leu	NEG	NEG	NEG	NEG	NEG	NEG	NEG	NEG	NEG
CNS182	S.hominis	C	blood	SRX2765609	SAMN06829257	2016	2	512	256	>32	4	2	<0.03	0.125	0.125	4	0.125	0.5	64	1	1	8	1	8	2	0.06	0.5	32	1	0.797204512080111	POS	ccrA3, ccrB3, ccrB4	mecR1, mecI	SCCmec III - like	POS	POS	NEG	G2576T (G2603T)	Val95Ile	Met156Thr, Val154Leu	NEG	NEG	NEG	NEG	POS	NEG	NEG	NEG	NEG
CNS183	S.epidermidis	A	blood	SRX2765608	SAMN06829258	2016	22	128	64	32	32	2	<0.03	<0.03	0.125	1	0.125	0.25	2	0.25	0.5	128	64	>128	16	8	2	<0.125	64	0.375865267973286	POS	ccrA3, ccrB3, ccrC2	mecR1, mecI	SCCmec III - like	POS	POS	NEG	C2534T (C2560T), T2504A (T2530A)	Val112Ile, Ile75Thr	Leu101Val, Asp159Tyr, Gly152Asp	NEG	POS	POS	POS	POS	POS	NEG	NEG	NEG
CNS184	S.epidermidis	A	blood	SRX2765607	SAMN06829259	2017	22	16	32	>32	32	2	<0.03	<0.03	<0.03	2	0.125	0.25	4	0.25	0.5	64	64	>128	16	8	4	<0.125	64	0.465150982259	POS	ccrA3, ccrB3, ccrC2	mecR1, mecI	SCCmec III - like	POS	POS	NEG	C2534T (C2560T), T2504A (T2530A)	Val112Ile, Ile75Thr	Leu101Val, Asp159Tyr, Gly152Asp	NEG	NEG	NEG	NEG	POS	POS	NEG	NEG	NEG
CNS185	S.epidermidis	A	blood	SRX2765606	SAMN06829260	2016	22	16	16	>32	32	2	<0.03	<0.03	<0.03	1	0.125	0.125	2	0.25	0.5	128	64	>128	16	8	4	<0.125	64	0.974049385005243	POS	ccrA3, ccrB3, ccrC2	mecR1, mecI	SCCmec III - like	POS	POS	NEG	C2534T (C2560T), T2504A (T2530A)	Val112Ile, Ile75Thr	Leu101Val, Asp159Tyr, Gly152Asp	NEG	POS	POS	POS	POS	POS	NEG	NEG	NEG
CNS186	S.hominis	A	blood	SRX2765605	SAMN06829261	2017	2	>512	256	32	8	2	<0.03	0.125	0.06	2	0.25	0.25	64	1	0.5	8	1	64	4	0.125	0.5	16	1	0.327669375038714	POS	ccrA3, ccrB3, ccrB4	mecR1, mecI	SCCmec III - like	POS	POS	NEG	G2576T (G2603T)	Val95Ile	Met156Thr, Val154Leu	NEG	POS	POS	NEG	NEG	NEG	NEG	NEG	NEG
CNS187	S.epidermidis	A	blood	SRX2765604	SAMN06829262	2016	22	32	32	>32	32	1	<0.03	<0.03	<0.03	4	0.25	0.06	2	0.25	0.25	128	64	>128	32	4	4	<0.125	64	0.789188982896112	POS	ccrA3, ccrB3, ccrC2	mecR1, mecI	SCCmec III - like	POS	POS	NEG	C2534T (C2560T), T2504A (T2530A)	Val112Ile, Ile75Thr	Leu101Val, Asp159Tyr, Gly152Asp	NEG	POS	POS	POS	POS	POS	NEG	NEG	NEG
CNS188	S.epidermidis	A	blood	SRX2765603	SAMN06829263	2016	22	4	16	>32	32	2	<0.03	<0.03	<0.03	1	0.25	0.016	2	0.25	0.5	128	64	>128	16	8	4	<0.125	64	0.828636184017571	POS	ccrA3, ccrB3, ccrC2	mecR1, mecI	SCCmec III - like	POS	NEG	NEG	C2534T (C2560T), T2504A (T2530A)	Val112Ile, Ile75Thr	Leu101Val, Asp159Tyr, Gly152Asp	NEG	POS	POS	POS	POS	POS	NEG	NEG	NEG
CNS189	S.epidermidis	A	blood	SRX2765602	SAMN06829264	2017	22	8	32	>32	32	2	<0.03	<0.03	<0.03	1	0.25	0.5	2	0.25	0.5	128	64	>128	32	16	8	<0.125	64	0.854159069591069	POS	ccrA3, ccrB3, ccrC2	mecR1, mecI	SCCmec III - like	POS	POS	NEG	C2534T (C2560T), T2504A (T2530A)	Val112Ile, Ile75Thr	Leu101Val, Asp159Tyr, Gly152Asp	NEG	POS	POS	POS	POS	POS	NEG	NEG	NEG
CNS190	S.epidermidis	A	blood	SRX2765601	SAMN06829265	2016	22	32	32	>32	32	2	<0.03	<0.03	0.125	2	0.25	0.125	4	2	0.5	128	64	128	16	8	4	<0.125	64	0.874530384686688	POS	ccrA3, ccrB3, ccrC2	mecR1, mecI	SCCmec III - like	POS	POS	NEG	C2534T (C2560T), T2504A (T2530A)	Val112Ile, Ile75Thr	Leu101Val, Asp159Tyr, Gly152Asp	NEG	POS	POS	POS	POS	POS	NEG	NEG	NEG
CNS191	S.epidermidis	A	blood	SRX2765600	SAMN06829266	2016	22	8	16	>32	>32	2	<0.03	<0.03	<0.03	2	0.25	0.125	2	0.125	0.5	128	64	>128	16	8	4	<0.125	64	0.851485430617596	POS	ccrA3, ccrB3, ccrC2	mecR1, mecI	SCCmec III - like	POS	POS	NEG	C2534T (C2560T), T2504A (T2530A)	Val112Ile, Ile75Thr	Leu101Val, Asp159Tyr, Gly152Asp	NEG	POS	POS	POS	POS	POS	NEG	NEG	NEG
CNS200	S.haemolyticus	A	Pleural fluid	SRX5234988	SAMN10717544	2017	1	512	128	>32	0.25	1	<0.03	<0.03	<0.03	2	0.5	0.125	2	1	>4	64	4	128	1	0.06	16	16	>64	0.4685743216	POS	No	IS1272	No	NEG	POS	POS	NEG	NEG	NEG	NEG	POS	POS	NEG	NEG	NEG	NEG	NEG	NEG
CNS201	S.hominis	A	blood	SRX5234987	SAMN10717545	2017	2	512	256	>32	16	2	<0.03	0.125	0.125	4	0.25	0.5	64	1	4	8	1	32	4	0.25	0.5	>128	2	0.850133125414548	POS	ccrA3, ccrB3, ccrB4	mecR1, mecI	SCCmec III - like	POS	POS	NEG	G2576T (G2603T)	Val95Ile	Met156Thr, Val154Leu	NEG	POS	POS	NEG	POS	NEG	NEG	NEG	NEG
CNS202	S.epidermidis	A	blood	SRX5234990	SAMN10717546	2017	22	256	64	>32	>32	1	<0.03	<0.03	0.125	4	0.25	0.25	4	0.25	1	256	64	>128	>32	16	4	0.5	>64	0.849549897926676	POS	ccrA3, ccrB3, ccrC2	mecR1, mecI	SCCmec III - like	POS	POS	NEG	C2534T (C2560T), T2504A (T2530A)	Val112Ile, Ile75Thr	Leu101Val, Asp159Tyr, Gly152Asp	NEG	POS	POS	POS	POS	POS	NEG	NEG	NEG
CNS203	S.epidermidis	E	sputum	SRX5234989	SAMN10717547	2017	2	256	64	32	2	1	<0.03	<0.03	0.06	0.25	0.25	0.125	1	0.25	>4	32	1	>128	0.5	16	16	<0.125	0.5	0.384635546839711	POS	ccrA3, ccrB3, ccrA4, ccrB4, ccrC1	mecI, mecR1	SCCmec III/SCCmec-subtype Vc - like	POS	POS	NEG	G2576T (G2602T)	NEG	Leu101Val	NEG	POS	POS	POS	NEG	NEG	POS	NEG	NEG
CNS204	S.epidermidis	E	skin swab	SRX5234992	SAMN10717548	2017	2	256	128	32	2	1	<0.03	<0.03	<0.03	1	0.5	0.125	0.25	0.25	>4	64	1	>128	0.5	16	16	<0.125	0.5	0.455449106755713	POS	ccrA3, ccrB3, ccrA4, ccrB4, ccrC1	mecI, mecR1	SCCmec III/SCCmec-subtype Vc - like	POS	POS	NEG	G2576T (G2602T)	NEG	Leu101Val	NEG	POS	POS	POS	NEG	NEG	POS	NEG	NEG
CNS205	S.epidermidis	E	skin swab	SRX5234991	SAMN10717549	2017	22	64	32	>32	>32	1	<0.03	<0.03	0.06	4	0.25	0.125	2	0.25	<0.004	64	64	>128	>32	8	4	<0.125	>64	0.785517939566045	POS	ccrA3, ccrB3, ccrC2	mecR1, mecI	SCCmec III - like	POS	POS	NEG	C2534T (C2560T), T2504A (T2530A)	Val112Ile, Ile75Thr	Leu101Val, Asp159Tyr, Gly152Asp	NEG	POS	POS	POS	POS	POS	NEG	NEG	NEG
CNS206	S.epidermidis	E	blood	SRX5234994	SAMN10717550	2017	2	128	64	32	2	1	<0.03	<0.03	<0.03	1	0.5	0.125	1	0.25	>4	64	1	>128	1	16	16	<0.125	0.5	0.460693707017192	POS	ccrA3, ccrB3, ccrA4, ccrB4, ccrC1	mecI, mecR1	SCCmec III/SCCmec-subtype Vc - like	POS	POS	NEG	G2576T (G2602T)	NEG	Leu101Val	NEG	POS	POS	POS	NEG	NEG	POS	NEG	NEG
CNS207	S.epidermidis	E	blood	SRX5234993	SAMN10717551	2017	22	128	64	>32	>32	1	<0.03	<0.03	0.06	4	0.25	0.125	2	0.25	<0.004	64	64	>128	>32	16	4	<0.125	>64	0.777127076615126	POS	ccrA3, ccrB3, ccrC2	mecR1, mecI	SCCmec III - like	POS	POS	NEG	C2534T (C2560T), T2504A (T2530A)	Val112Ile, Ile75Thr	Leu101Val, Asp159Tyr, Gly152Asp	NEG	POS	POS	POS	POS	POS	NEG	NEG	NEG
CNS208	S.epidermidis	E	blood	SRX5234996	SAMN10717552	2017	22	64	64	>32	>32	1	<0.03	<0.03	0.06	4	0.5	0.125	2	0.25	<0.004	64	64	>128	>32	16	2	<0.125	>64	0.988148063477599	POS	ccrA3, ccrB3, ccrC2	mecR1, mecI	SCCmec III - like	POS	POS	NEG	C2534T (C2560T), T2504A (T2530A)	Val112Ile, Ile75Thr	Leu101Val, Asp159Tyr, Gly152Asp	NEG	POS	POS	POS	POS	POS	NEG	NEG	NEG
CNS209	S.epidermidis	A	blood	SRX5234995	SAMN10717553	2017	22	32	32	32	32	2	<0.03	<0.03	0.06	1	0.25	0.125	2	0.25	0.5	128	64	>128	>32	16	8	0.25	64	0.75163116957215	POS	ccrA3, ccrB3, ccrC2	mecR1, mecI	SCCmec III - like	POS	POS	NEG	C2534T (C2560T), T2504A (T2530A)	Val112Ile, Ile75Thr	Leu101Val, Asp159Tyr, Gly152Asp	NEG	POS	POS	POS	POS	POS	NEG	NEG	NEG
CNS210	S.epidermidis	A	blood	SRX5235000	SAMN10717554	2017	22	32	32	32	32	1	<0.03	<0.03	0.06	0.5	0.25	0.125	2	0.25	0.5	256	64	>128	>32	8	16	0.25	64	0.568802598826384	POS	ccrA3, ccrB3, ccrC2	mecR1, mecI	SCCmec III - like	POS	POS	NEG	C2534T (C2560T), T2504A (T2530A)	Val112Ile, Ile75Thr	Leu101Val, Asp159Tyr, Gly152Asp	NEG	POS	POS	POS	POS	POS	NEG	NEG	NEG
CNS211	S.hominis	A	blood	SRX5234999	SAMN10717555	2017	2	512	512	32	8	2	<0.03	0.06	0.125	8	0.25	0.25	64	1	1	8	0.5	32	4	0.125	0.5	32	32	0.837949944582538	POS	ccrA3, ccrB3, ccrB4	mecR1, mecI	SCCmec III - like	POS	POS	POS	G2576T (G2603T)	Val95Ile	Met156Thr, Val154Leu	NEG	NEG	NEG	NEG	POS	NEG	NEG	NEG	NEG
CNS212	S.epidermidis	A	blood	SRX5235002	SAMN10717556	2017	22	64	32	>32	>32	2	<0.03	<0.03	<0.03	2	0.25	0.125	2	0.25	0.5	128	32	>128	>32	8	8	0.5	>64	0.747360402109131	POS	ccrA3, ccrB3, ccrC2	mecR1, mecI	SCCmec III - like	POS	POS	NEG	C2534T (C2560T), T2504A (T2530A)	Val112Ile, Ile75Thr	Leu101Val, Asp159Tyr, Gly152Asp	NEG	POS	POS	POS	POS	POS	NEG	NEG	NEG
CNS213	S.epidermidis	A	blood	SRX5235001	SAMN10717557	2017	22	32	32	>32	>32	2	<0.03	<0.03	<0.03	1	0.25	0.125	2	0.25	0.5	>256	64	>128	>32	16	8	0.5	>64	0.733985311698916	POS	ccrA3, ccrB3, ccrC2	mecR1, mecI	SCCmec III - like	POS	POS	NEG	C2534T (C2560T), T2504A (T2530A)	Val112Ile, Ile75Thr	Leu101Val, Asp159Tyr, Gly152Asp	NEG	POS	POS	POS	POS	POS	NEG	NEG	NEG
CNS216	S.epidermidis	E	blood	SRX5235004	SAMN10717558	2017	2	128	128	32	4	2	<0.03	0.06	0.125	0.25	0.25	0.125	1	0.5	>4	64	2	>128	0.25	16	16	0.5	1	0.567072062879812	POS	ccrA3, ccrB3, ccrA4, ccrB4, ccrC1	mecI, mecR1	SCCmec III/SCCmec-subtype Vc - like	POS	POS	NEG	G2576T (G2602T)	NEG	Leu101Val	NEG	POS	POS	POS	NEG	NEG	POS	NEG	NEG
CNS221	S.hominis	E	blood	SRX5235003	SAMN10717559	2017	2	>512	256	>32	4	2	<0.03	0.125	0.25	16	0.125	0.25	64	1	2	4	1	8	1	0.06	0.5	128	1	0.791302024225765	POS	ccrA3, ccrB3, ccrB4	mecR1, mecI	SCCmec III - like	POS	POS	NEG	G2576T (G2603T)	Val95Ile	Met156Thr, Val154Leu	NEG	POS	POS	NEG	POS	NEG	NEG	NEG	NEG
CNS222	S.epidermidis	E	drenage	SRX5235006	SAMN10717560	2017	22	128	64	>32	>32	2	0.125	0.06	0.125	4	0.25	0.06	1	0.5	<0.004	64	64	>128	16	16	4	1	>64	0.871038415185422	POS	ccrA3, ccrB3, ccrC2	mecR1, mecI	SCCmec III - like	POS	POS	NEG	C2534T (C2560T), T2504A (T2530A)	Val112Ile, Ile75Thr	Leu101Val, Asp159Tyr, Gly152Asp	NEG	NEG	NEG	NEG	POS	POS	NEG	NEG	NEG
CNS223	S.hominis	E	blood	SRX5235005	SAMN10717561	2017	2	512	512	>32	4	2	<0.03	0.125	0.25	16	0.25	0.25	>64	1	1	16	0.5	16	1	0.125	0.5	128	0.5	0.811416655246969	POS	ccrA3, ccrB3, ccrB4	mecR1, mecI	SCCmec III - like	POS	POS	NEG	G2576T (G2603T)	Val95Ile	Met156Thr, Val154Leu	NEG	POS	POS	NEG	POS	NEG	NEG	NEG	NEG
CNS228	S.epidermidis	E	blood	SRX5234998	SAMN10717562	2017	2	128	128	32	2	2	<0.03	<0.03	0.06	0.25	0.25	0.125	1	0.25	>4	64	2	>128	0.25	16	16	0.25	0.5	0.600305929681954	POS	ccrA3, ccrB3, ccrA4, ccrB4, ccrC1	mecI, mecR1	SCCmec III/SCCmec-subtype Vc - like	POS	NEG	NEG	G2576T (G2602T)	NEG	Leu101Val	NEG	NEG	NEG	NEG	NEG	NEG	POS	NEG	NEG
CNS235	S.epidermidis	E	blood	SRX5234997	SAMN10717563	2018	2	128	64	32	4	2	<0.03	<0.03	<0.03	1	0.5	0.06	1	0.5	>4	256	2	>128	2	16	16	0.25	1	0.608899363594851	POS	ccrA3, ccrB3, ccrA4, ccrB4, ccrC1	mecI, mecR1	SCCmec III/SCCmec-subtype Vc - like	POS	POS	NEG	G2576T (G2602T)	NEG	Leu101Val	NEG	POS	POS	POS	NEG	NEG	POS	NEG	NEG
CNS238	S.hominis	F	blood	SRX5234980	SAMN10717564	2018	2	512	256	>32	4	2	<0.03	0.03	<0.03	16	0.25	0.25	>64	1	1	16	0.5	16	1	0.06	0.5	32	>64	0.977213788271687	POS	ccrA3, ccrB3, ccrB4	mecR1, mecI	SCCmec III - like	POS	POS	POS	G2576T (G2603T)	Val95Ile	Met156Thr, Val154Leu	NEG	NEG	NEG	NEG	POS	NEG	NEG	NEG	NEG
CNS239	S.hominis	F	intubation tube	SRX5234981	SAMN10717565	2018	2	512	256	>32	4	2	0.125	0.03	0.06	16	0.125	0.25	>64	1	1	16	0.5	16	1	0.06	0.5	16	>64	0.888638428859605	POS	ccrA3, ccrB3, ccrB4	mecR1, mecI	SCCmec III - like	POS	POS	POS	G2576T (G2603T)	Val95Ile	Met156Thr, Val154Leu	NEG	NEG	NEG	NEG	POS	NEG	NEG	NEG	NEG
CNS241	S.hominis	F	Nasal swab	SRX5234982	SAMN10717566	2018	2	>512	256	>32	4	2	<0.03	0.06	0.06	16	0.125	0.25	>64	1	1	16	0.5	16	1	0.06	0.5	32	>64	0.981857713933414	POS	ccrA3, ccrB3, ccrB4	mecR1, mecI	SCCmec III - like	POS	POS	POS	G2576T (G2603T)	Val95Ile	Met156Thr, Val154Leu	NEG	NEG	POS	NEG	POS	NEG	NEG	NEG	NEG
CNS242	S.hominis	F	Nasal swab	SRX5234983	SAMN10717567	2018	2	512	512	>32	8	4	0.125	0.125	0.125	16	0.25	0.25	>64	1	2	16	1	16	1	0.125	1	32	>64	0.921861738573765	POS	ccrA3, ccrB3, ccrB4	mecR1, mecI	SCCmec III - like	POS	POS	POS	G2576T (G2603T)	Val95Ile	Met156Thr, Val154Leu	NEG	POS	POS	NEG	POS	NEG	NEG	NEG	NEG
CNS243	S.epidermidis	F	intubation tube	SRX5234984	SAMN10717568	2018	2	64	64	>32	16	2	0.125	<0.03	0.06	2	0.25	0.25	2	0.25	>4	256	2	>128	16	16	16	8	4	0.809615886033331	POS	ccrA3, ccrB3, ccrA4, ccrB4, ccrC1	mecI, mecR1	SCCmec III/SCCmec-subtype Vc - like	POS	POS	NEG	G2576T (G2602T)	NEG	Leu101Val, Gly137Val, His146Arg, Met156Thr	NEG	POS	POS	POS	NEG	NEG	NEG	NEG	NEG
CNS244	S.epidermidis	F	feces	SRX5234985	SAMN10717569	2018	2	64	64	>32	16	2	<0.03	0.03	0.06	4	0.25	0.125	0.5	0.25	>4	64	2	>128	16	8	16	8	2	0.90895190535717	POS	ccrA3, ccrB3, ccrA4, ccrB4, ccrC1	mecI, mecR1	SCCmec III/SCCmec-subtype Vc - like	POS	POS	NEG	G2576T (G2602T)	NEG	Leu101Val, Gly137Val, His146Arg, Met156Thr	NEG	POS	POS	POS	NEG	NEG	NEG	NEG	NEG
CNS245	S.hominis	F	feces	SRX5234986	SAMN10717570	2018	2	>512	512	>32	8	2	0.125	0.125	0.125	16	0.25	0.25	>64	1	1	16	0.5	16	1	0.125	0.5	32	>64	0.930660720377159	POS	ccrA3, ccrB3, ccrB4	mecR1, mecI	SCCmec III - like	POS	POS	POS	G2576T (G2603T)	Val95Ile	Met156Thr, Val154Leu	NEG	NEG	NEG	NEG	POS	NEG	NEG	NEG	NEG
SA0658	S.epidermidis	A	blood	SRX2765619	SAMN06829247	2014	23	256	256	32	4	2	0.125	0.06	0.125	16	0.125	0.25	2	0.5	>4	8	2	128	16	2	4	128	2	0.856642344221424	POS	ccrC1	mec-class-C2	SCCmec V (subtype Vb) -like	NEG	NEG	NEG	G2576T (G2602T)	Val112Ile, Ile75Thr	Leu101Val	NEG	POS	POS	POS	NEG	NEG	NEG	POS	POS
[truncated: 62 more columns]
